# Supplementary material for: Low levels of genetic differentiation and structure in red fox populations in Eastern Canada and implications for Arctic fox rabies propagation potential
Source: PLoS One. 2023 Jun 6;18(6):e0286784. doi: 10.1371/journal.pone.0286784 (PMC10243632; doi:10.1371/journal.pone.0286784)
Supplement: S1 Table — Genotypes at 15 microsatellite markers, geographic coordinates rounded to the second decimal, year of collection, species and sex for all specimens used in this study. Missing data are labelled “NA”. (XLSX) [file pone.0286784.s001.xlsx]

## Sheet: Feuil1
ID	Dataset	AHTh171-1	AHTh171-2	Co4.140-1	Co4.140-2	REN105L03-1	REN105L03-2	AHT121-1	AHT121-2	CPH3-1	CPH3-2	REN247M-1	REN247M-2	Co1.424-1	Co1.424-2	CPH15-1	CPH15-2	CPH9-1	CPH9-2	CXX109-1	CXX109-2	CXX250-1	CXX250-2	CXX172-1	CXX172-2	CXX173-1	CXX173-2	CXX20-1	CXX20-2	CXX377-1	CXX377-2	Latitude	Longitude	Year	Species	Sex
n13	1	165	167	158	158	171	175	99	101	170	170	181	181	187	187	155	165	151	161	153	153	136	138	165	167	126	126	124	126	181	185	53.75	-56.94	2012	Vulpes vulpes	F
n14	1	167	167	168	168	171	175	99	109	170	170	179	181	187	187	165	167	157	161	167	167	138	138	155	165	126	126	124	134	179	185	53.75	-56.94	2012	Vulpes vulpes	M
n15	1	165	167	158	158	173	183	107	109	170	170	179	181	189	195	155	163	151	157	153	167	134	138	165	167	126	130	126	126	181	181	53.75	-56.94	2012	Vulpes vulpes	F
n16	1	165	167	158	168	171	171	99	109	170	170	181	187	187	187	155	165	157	161	153	167	138	140	169	171	126	126	134	138	185	185	53.75	-56.94	2012	Vulpes vulpes	M
n17	1	159	165	156	168	171	171	99	107	170	170	181	181	187	187	165	167	157	159	167	167	132	138	165	169	126	126	126	126	181	185	53.75	-56.94	2012	Vulpes vulpes	M
n18	1	167	167	158	162	173	181	101	107	NA	170	181	183	187	189	155	155	157	159	165	167	134	140	165	167	126	126	126	126	181	181	53.68	-57.13	2012	Vulpes vulpes	F
n19	1	165	167	158	158	173	175	101	107	170	170	181	183	187	187	155	155	157	161	153	165	134	136	165	165	126	126	126	126	181	185	53.68	-57.13	2012	Vulpes vulpes	F
n20	1	159	167	168	168	171	171	109	109	166	170	181	183	187	187	165	169	157	161	167	167	138	140	165	169	126	126	134	138	185	187	53.75	-56.94	2012	Vulpes vulpes	F
n21	1	167	167	158	158	177	181	109	109	168	170	181	181	187	189	155	165	157	161	153	153	136	140	165	165	126	126	126	134	179	185	53.68	-57.13	2012	Vulpes vulpes	M
n22	1	159	167	158	162	171	175	107	113	166	170	179	179	187	189	163	163	157	159	153	153	134	138	165	169	126	126	136	138	183	185	52.67	-57.07	2012	Vulpes vulpes	M
n23	1	167	167	156	158	173	183	107	111	170	170	179	179	187	187	163	165	151	161	153	165	136	138	165	167	126	126	126	126	181	181	53.7	-57.01	2012	Vulpes vulpes	M
n24	1	167	167	156	158	177	183	107	117	168	170	181	185	189	189	NA	NA	157	157	153	165	134	138	167	169	126	126	126	126	181	181	53.7	-57.01	2012	Vulpes vulpes	F
n25	1	167	167	158	158	177	181	101	117	166	170	183	183	187	189	155	155	159	161	153	165	134	138	167	167	126	126	126	126	179	181	53.75	-56.94	2012	Vulpes vulpes	F
n26	1	165	167	156	168	171	175	99	101	170	170	181	181	187	187	165	167	157	159	167	167	136	138	165	165	126	126	124	126	185	185	53.75	-56.94	2012	Vulpes vulpes	F
n27	1	165	167	158	168	175	177	99	107	170	170	181	181	187	189	155	165	157	159	153	167	132	138	165	165	126	126	126	126	185	185	53.75	-56.94	2012	Vulpes vulpes	M
n28	1	159	165	158	168	171	177	99	101	166	170	181	181	187	189	165	167	151	161	153	167	136	138	167	169	126	126	126	126	181	185	53.67	-57.08	2012	Vulpes vulpes	F
n29	1	167	167	158	158	171	175	107	109	168	170	179	181	187	187	155	165	157	157	NA	NA	NA	NA	165	169	126	126	126	126	181	185	53.75	-56.94	2012	Vulpes vulpes	F
n30	1	167	167	158	158	173	177	109	117	168	170	181	181	189	189	165	167	157	157	153	153	132	138	167	167	126	126	126	134	179	181	52.54	-55.96	2012	Vulpes vulpes	M
n31	1	167	167	158	168	173	181	107	109	170	170	181	185	189	189	161	165	157	157	165	167	136	138	165	169	126	128	132	138	181	185	52.43	-56.77	2012	Vulpes vulpes	M
n33	2	167	167	158	162	177	177	113	115	166	170	181	181	187	189	NA	NA	151	157	153	167	136	138	169	169	126	128	126	128	179	181	52.52	-56.06	2012	Vulpes vulpes	M
n34	1	167	167	156	158	175	177	107	109	168	170	181	181	189	189	165	171	157	157	153	165	134	140	165	169	126	126	130	138	181	185	52.53	-56.16	2012	Vulpes vulpes	F
n35	1	167	167	156	158	177	183	107	111	168	170	181	185	189	189	165	167	157	157	153	165	134	138	169	169	126	126	126	138	179	181	52.53	-56.16	2012	Vulpes vulpes	F
n36	1	159	165	158	168	171	175	99	101	170	170	181	181	187	187	165	167	151	159	153	167	136	138	165	167	126	126	126	126	185	185	53.75	-56.94	2012	Vulpes vulpes	F
n37	1	167	167	158	162	175	177	109	111	170	170	179	181	187	189	161	165	151	157	153	165	138	138	155	165	126	126	126	126	185	185	52.54	-55.96	2012	Vulpes vulpes	F
n38	1	165	167	158	158	177	183	101	111	168	170	181	185	189	189	167	171	151	157	153	165	138	140	169	169	126	126	126	134	181	185	52.58	-56.39	2012	Vulpes vulpes	M
n39	1	159	167	158	158	173	177	107	107	166	170	179	185	187	191	165	165	151	157	153	167	134	136	165	167	126	128	126	126	181	185	52.58	-56.39	2012	Vulpes vulpes	M
n40	1	165	167	158	162	171	177	101	109	170	170	185	187	187	187	155	165	157	157	165	167	134	140	165	165	126	126	126	134	185	185	52.58	-56.39	2012	Vulpes vulpes	M
n41	1	167	167	162	164	173	173	101	109	170	170	179	181	189	195	163	165	157	157	153	153	136	138	167	169	126	126	126	138	179	181	52.58	-56.39	2012	Vulpes vulpes	F
n42	1	167	167	158	166	171	175	107	107	166	170	179	181	187	189	155	165	151	161	153	165	136	136	155	165	126	126	132	138	181	183	51.73	-56.43	2012	Vulpes vulpes	M
n43	1	167	167	156	158	175	177	103	111	170	170	185	185	189	189	155	165	157	157	153	165	136	138	167	171	126	126	126	126	179	185	51.73	-56.43	2012	Vulpes vulpes	F
n44	1	167	167	156	158	173	177	109	117	170	170	179	183	189	189	155	161	157	157	153	165	134	138	167	167	126	126	126	126	181	185	53.73	-57.15	2012	Vulpes vulpes	F
n45	1	167	167	156	158	173	177	107	111	172	170	181	185	187	189	155	167	157	157	153	165	138	138	167	169	126	126	126	138	181	181	52.54	-55.96	2012	Vulpes vulpes	F
n46	1	167	167	158	158	173	177	109	117	170	170	179	185	187	189	155	161	157	157	153	167	134	136	167	169	126	126	126	126	179	181	53.73	-57.15	2012	Vulpes vulpes	F
n47	1	167	167	156	158	173	177	109	117	170	170	179	185	187	191	155	155	151	157	165	167	138	140	167	169	126	126	126	126	179	181	52.52	-56.06	2012	Vulpes vulpes	M
n48	1	167	167	160	162	171	177	107	109	166	170	179	181	189	189	161	169	157	157	153	167	134	138	165	165	126	128	126	134	179	185	53.7	-57.01	2012	Vulpes vulpes	M
n49	1	167	167	160	162	171	177	101	109	166	170	179	181	189	189	161	169	157	157	153	153	134	138	165	165	126	128	126	134	179	185	52.53	-56.16	2012	Vulpes vulpes	F
n50	1	159	167	158	158	173	173	109	109	170	170	179	179	187	195	155	163	151	157	153	167	136	136	167	171	126	126	126	126	179	181	53.33	-60.67	2012	Vulpes vulpes	M
n51	1	167	167	158	158	173	177	107	117	168	170	183	183	187	187	155	165	151	157	165	167	130	136	167	169	126	126	126	134	165	179	53.67	-60.67	2012	Vulpes vulpes	M
n52	1	159	167	156	158	173	177	107	109	170	170	181	185	187	187	155	165	159	159	153	165	136	136	165	169	126	126	126	126	179	185	53.35	-60.67	2012	Vulpes vulpes	F
n53	1	165	167	156	158	171	171	109	111	172	170	183	185	187	189	161	165	157	157	153	167	136	138	165	165	126	126	132	132	185	187	53.73	-60.72	2012	Vulpes vulpes	M
n54	1	167	167	158	158	171	177	105	113	168	170	179	187	187	191	155	165	151	157	165	167	136	136	169	169	126	126	126	126	179	181	53.55	-60.15	2012	Vulpes vulpes	F
n55	1	167	167	158	158	171	173	109	109	168	170	179	181	187	193	163	165	157	157	153	167	140	142	155	165	126	126	126	136	183	185	53.38	-60.42	2012	Vulpes vulpes	M
n56	1	167	167	160	162	171	177	107	109	166	170	181	181	187	189	161	165	157	161	153	167	136	138	169	171	126	126	126	136	181	183	53.4	-60.42	2012	Vulpes vulpes	M
n57	1	159	167	158	158	171	171	101	107	168	170	181	183	189	189	161	165	151	151	165	167	134	138	165	167	126	126	126	126	181	185	53.47	-60.58	2012	Vulpes vulpes	F
n58	1	167	167	158	158	173	177	107	109	166	170	181	181	187	189	155	163	157	157	153	167	138	140	155	167	126	128	124	126	181	185	53.35	-60.4	2012	Vulpes vulpes	F
n59	1	165	167	162	162	171	175	105	107	166	170	181	181	189	193	165	167	157	157	153	153	136	140	165	171	126	138	126	126	181	185	53.27	-60.48	2012	Vulpes vulpes	M
n60	1	167	167	158	158	173	177	109	117	170	170	183	185	187	189	155	155	157	159	165	167	130	136	167	167	126	126	126	134	165	179	53.34	-60.92	2012	Vulpes vulpes	NA
n73	1	165	167	158	164	169	175	107	109	170	170	181	185	187	189	163	167	151	159	153	167	136	138	167	169	126	126	126	126	179	187	52.91	-67.03	2012	Vulpes vulpes	M
n74	1	167	167	158	158	169	171	99	105	166	170	181	183	187	189	163	165	157	157	165	167	136	138	165	169	126	138	128	130	165	185	52.94	-66.76	2012	Vulpes vulpes	M
n75	1	167	167	158	162	173	181	107	109	170	170	179	179	187	191	161	165	157	157	167	167	136	138	165	171	126	126	130	136	185	185	52.98	-66.73	2012	Vulpes vulpes	F
n76	1	159	167	158	158	181	183	111	111	164	170	179	181	187	189	155	155	157	159	153	165	138	138	167	169	126	126	134	138	165	165	53.05	-66.49	2012	Vulpes vulpes	F
n77	1	167	167	158	158	173	177	107	111	166	170	179	183	187	189	155	155	151	161	167	167	136	138	165	165	126	126	124	136	179	181	52.56	-66.52	2012	Vulpes vulpes	M
n78	1	167	167	158	162	177	183	103	107	168	170	179	183	189	193	161	161	151	157	153	167	132	134	167	167	126	126	126	126	185	187	53.02	-66.2	2012	Vulpes vulpes	F
n79	1	159	167	158	158	175	177	107	113	170	170	181	185	187	189	165	165	157	161	153	165	136	136	155	167	126	130	126	136	181	181	53.08	-66.19	2012	Vulpes vulpes	M
n80	1	167	167	158	160	171	175	109	115	166	170	179	181	189	195	155	163	157	157	153	167	134	138	155	167	126	126	126	126	179	185	53.14	-66.08	2012	Vulpes vulpes	M
n81	1	159	167	160	160	177	177	99	107	166	170	181	181	189	189	161	165	151	157	167	167	136	140	165	169	126	126	124	126	181	189	53.1	-66.04	2012	Vulpes vulpes	M
n82	1	167	167	158	158	171	175	111	111	170	170	179	181	187	189	163	165	157	157	153	165	136	138	165	169	126	128	134	138	165	179	53.34	-60.87	2012	Vulpes vulpes	NA
n83	1	167	167	156	158	171	175	111	113	170	170	181	181	189	189	163	165	157	157	153	167	134	138	167	169	126	126	126	136	179	185	53.27	-60.72	2012	Vulpes vulpes	NA
n84	1	159	167	158	162	175	177	109	109	168	170	179	183	189	189	155	163	157	157	153	153	138	140	169	171	126	126	124	126	179	181	52.96	-66.94	2012	Vulpes vulpes	F
n85	1	167	167	158	166	173	173	99	115	166	170	181	181	189	189	161	163	151	157	NA	NA	NA	NA	169	169	126	126	138	140	185	185	52.92	-67.02	2013	Vulpes vulpes	F
n252	1	159	167	166	168	171	177	101	115	170	174	183	183	187	189	155	165	157	161	153	153	136	136	169	171	126	126	134	140	183	185	58.46	-78.11	2012	Vulpes vulpes	NA
n253	1	159	167	158	160	171	175	107	109	170	170	177	181	187	187	165	169	157	157	165	167	134	136	169	171	126	126	124	126	165	185	56.54	-61.7	2012	Vulpes vulpes	NA
n254	1	167	167	158	158	173	175	109	111	168	170	181	183	187	189	165	167	159	159	153	167	136	138	167	169	126	126	126	126	179	185	58.1	-68.42	2012	Vulpes vulpes	NA
n255	1	167	167	158	158	171	177	105	109	170	170	181	183	189	189	165	171	157	157	167	167	136	136	167	167	126	126	126	128	165	185	52.9	-66.87	2012	Vulpes vulpes	NA
n256	1	167	167	160	162	171	173	99	103	170	170	179	183	187	189	155	165	157	157	153	153	134	136	153	167	126	126	126	132	185	187	52.9	-66.87	2012	Vulpes vulpes	NA
n257	1	167	167	158	168	171	179	109	113	170	170	181	181	187	189	165	165	157	161	153	153	138	138	153	165	126	128	126	138	179	183	52.94	-66.91	2012	Vulpes vulpes	NA
n259	1	167	167	156	158	175	181	111	113	170	170	181	181	187	189	155	167	157	159	153	167	136	136	165	167	126	126	124	134	179	185	58.2	-62.63	2012	Vulpes vulpes	NA
n260	1	165	167	158	160	171	181	107	109	166	170	185	185	187	189	165	165	157	157	153	153	136	138	153	167	126	126	126	134	165	179	52.9	-66.87	2012	Vulpes vulpes	NA
n261	1	167	167	158	160	171	175	99	107	166	170	179	179	187	187	163	165	157	157	153	165	136	140	153	165	126	126	124	126	185	185	56.54	-61.7	2012	Vulpes vulpes	NA
n262	1	159	167	158	158	175	181	105	109	170	170	181	185	187	187	161	165	159	159	153	153	136	140	165	167	126	126	134	140	179	185	52.8	-67.08	2012	Vulpes vulpes	NA
n263	2	159	159	158	164	173	181	107	109	168	170	181	183	187	189	155	169	157	161	153	167	134	136	167	169	126	126	132	136	183	185	55.09	-59.18	2012	Vulpes vulpes	NA
n264	1	159	167	158	160	171	177	99	111	170	170	179	181	189	189	165	167	157	161	153	165	132	136	165	171	126	138	124	126	185	187	52.94	-66.91	2012	Vulpes vulpes	NA
n267	1	167	167	158	168	177	181	109	111	166	168	179	181	187	189	161	165	151	157	153	153	134	134	165	171	126	126	134	136	181	185	56.55	-76.55	2012	Vulpes vulpes	NA
n268	1	165	167	164	168	173	175	107	107	166	170	181	181	189	189	165	169	157	157	153	165	134	136	167	169	126	126	126	136	185	185	52.9	-66.87	2012	Vulpes vulpes	NA
n269	1	159	167	158	158	171	177	101	117	170	170	185	185	187	189	165	165	157	161	165	167	138	138	167	169	126	126	134	136	181	185	52.9	-66.87	2012	Vulpes vulpes	NA
n271	1	159	159	158	158	171	181	111	113	166	170	181	185	189	189	165	165	161	161	153	167	136	136	165	169	126	126	126	136	181	181	52.9	-66.87	2012	Vulpes vulpes	NA
n273	1	167	167	166	166	177	183	99	109	168	170	179	183	187	187	165	165	157	157	165	167	136	140	167	167	130	130	126	126	181	181	52.9	-66.87	2012	Vulpes vulpes	NA
n275	1	167	167	156	158	173	173	105	109	170	170	179	181	187	187	155	155	157	157	167	167	136	136	165	171	126	126	126	126	181	185	54.82	-66.82	2012	Vulpes vulpes	NA
n276	1	167	167	158	158	171	175	107	111	166	170	183	183	187	191	165	165	157	157	153	153	134	138	165	167	126	126	124	126	181	185	52.94	-66.91	2012	Vulpes vulpes	NA
n277	1	159	165	164	164	173	177	101	117	166	170	179	179	189	189	159	165	151	159	167	167	136	138	167	169	126	126	132	140	179	181	52.94	-66.91	2012	Vulpes vulpes	NA
n278	1	167	167	158	164	171	173	107	109	166	170	183	183	187	189	165	165	153	157	153	153	136	136	153	165	126	126	126	136	179	185	52.94	-66.91	2012	Vulpes vulpes	NA
n1&61	1	167	167	158	158	171	177	109	113	170	170	181	187	187	189	155	165	157	161	165	167	132	136	167	167	126	126	124	126	165	181	53.55	-60.15	2012	Vulpes vulpes	M
n10&70	1	165	167	158	164	173	181	107	117	166	170	181	185	189	191	161	163	151	161	153	153	136	140	167	171	126	130	126	126	185	185	53.28	-60.38	2012	Vulpes vulpes	M
n11&71	1	165	167	158	158	171	175	101	107	166	170	183	183	189	189	155	165	157	161	153	167	138	138	165	165	126	126	126	138	165	185	53.4	-60.42	2012	Vulpes vulpes	M
n12&72	1	167	167	158	160	175	181	99	109	168	170	179	179	187	189	163	167	157	157	153	153	136	142	167	169	126	126	132	138	179	181	53.38	-60.43	2012	Vulpes vulpes	M
n2&62	1	167	167	158	158	173	181	99	109	168	170	179	181	187	187	155	155	157	159	153	167	130	136	167	169	126	126	126	128	179	183	53.55	-60.15	2012	Vulpes vulpes	M
n3&63	1	167	167	158	158	171	171	105	109	170	170	181	187	187	189	161	165	157	157	153	165	132	136	167	169	126	126	124	126	165	179	53.55	-60.15	2012	Vulpes vulpes	F
n4&64	1	167	167	158	158	171	177	101	109	170	170	179	181	187	191	155	165	157	161	165	167	136	136	167	167	126	126	124	126	179	181	53.55	-60.15	2012	Vulpes vulpes	F
n5&65	1	167	167	158	162	171	171	107	113	166	170	181	183	187	189	155	165	157	157	153	153	134	138	167	169	126	126	126	136	185	185	53.55	-60.15	2012	Vulpes vulpes	M
n6&66	1	167	167	158	164	171	173	109	109	166	170	181	185	187	189	161	165	157	157	153	153	136	140	167	171	126	126	126	136	179	185	53.55	-60.15	2012	Vulpes vulpes	M
n7&67	1	167	167	160	162	173	173	101	111	166	170	183	183	187	187	155	167	157	161	167	167	136	138	167	169	126	126	126	126	181	185	53.55	-60.15	2012	Vulpes vulpes	F
n8&68	1	167	167	160	168	177	181	107	107	170	170	181	181	187	189	155	163	161	161	167	167	134	136	167	169	126	126	124	126	165	181	53.55	-60.15	2012	Vulpes vulpes	F
n9&69	1	167	167	158	162	175	177	109	117	170	170	181	185	187	189	155	169	157	159	165	167	136	138	167	171	126	126	126	140	179	185	53.28	-60.45	2012	Vulpes vulpes	F
nSMG002	1	167	167	158	168	171	177	107	109	170	170	179	179	187	187	155	163	151	157	153	167	136	136	165	167	126	126	124	126	179	181	58.15	-68.39	2014	Vulpes vulpes	M
nSMG004	1	167	167	158	164	171	181	107	113	166	170	185	185	187	187	165	165	157	157	167	167	136	138	169	169	126	128	126	138	179	185	57.91	-69.12	2014	Vulpes vulpes	F
nSMG005	1	159	167	158	158	173	181	101	113	166	170	181	181	187	189	163	165	157	161	NA	NA	NA	NA	155	165	126	126	126	126	179	183	58.11	-68.41	2014	Vulpes vulpes	M
nSMG006	1	167	167	158	166	173	181	109	111	170	170	181	181	187	189	159	165	151	157	165	167	136	138	155	167	126	126	126	136	179	185	58.11	-68.41	2014	Vulpes vulpes	F
nSMG007	1	167	167	158	162	173	173	99	111	170	170	179	179	187	189	165	167	157	159	NA	NA	NA	NA	167	171	126	126	126	138	179	187	61.68	-73.68	2014	Vulpes vulpes	F
nSMG010	1	167	167	158	168	173	173	105	107	170	170	181	181	189	191	165	165	157	161	167	167	136	138	165	167	126	126	126	138	165	181	57.91	-69.12	2014	Vulpes vulpes	M
nSMG011	1	159	167	158	162	177	177	109	113	166	170	179	183	189	189	161	165	157	157	153	153	130	138	165	167	126	126	124	124	185	185	58.28	-68.36	2014	Vulpes vulpes	M
nSMG015	1	167	167	158	168	171	173	111	113	168	170	181	183	187	189	167	171	153	157	153	167	136	136	165	167	126	128	124	136	179	181	58.1	-68.43	2014	Vulpes vulpes	M
nSMG019	1	159	159	158	162	171	177	101	107	164	170	191	193	189	195	163	165	161	161	153	165	136	136	165	167	126	126	126	134	165	179	57.91	-69.12	2014	Vulpes vulpes	F
nSMG021	1	159	159	158	162	173	177	109	111	170	170	181	183	187	189	165	165	157	159	153	165	138	138	165	171	126	126	126	134	179	185	58.11	-68.41	2014	Vulpes vulpes	F
nSMG025	1	159	167	168	168	173	175	109	121	174	170	179	181	185	185	155	165	NA	NA	153	153	136	136	165	169	126	126	126	126	181	185	55.56	-69.47	2014	Vulpes vulpes	F
nSMG027	1	167	167	158	158	171	173	109	111	NA	170	NA	NA	187	195	155	169	157	159	153	167	136	140	171	171	126	126	126	136	179	185	58.11	-68.41	2014	Vulpes vulpes	M
nSMG028	1	167	167	158	158	171	173	109	109	170	170	179	183	187	187	155	161	157	159	153	153	136	136	167	171	126	126	126	134	185	185	58.28	-68.36	2014	Vulpes vulpes	F
nSMG029	1	159	167	156	168	173	181	107	107	166	170	181	181	187	189	163	165	157	157	167	167	134	136	167	169	126	138	124	132	165	179	61.68	-73.68	2014	Vulpes vulpes	M
nSMG031	1	159	167	158	158	175	181	105	109	170	170	181	181	187	189	155	161	157	157	153	153	136	136	165	169	126	126	134	136	181	185	57.91	-69.12	2014	Vulpes vulpes	M
nSMG032	1	167	167	158	158	173	173	103	107	166	170	181	183	189	189	155	165	157	157	153	165	136	138	167	169	126	126	136	136	179	183	58.1	-68.43	2014	Vulpes vulpes	F
nSMG033	1	159	167	158	168	177	177	107	109	170	170	179	181	187	189	165	167	157	159	167	167	140	140	155	167	126	126	124	140	181	183	57.91	-69.12	2014	Vulpes vulpes	F
nSMG035	2	159	167	156	158	173	173	93	111	166	168	183	183	187	189	165	165	151	157	153	167	134	138	167	169	126	126	124	126	181	181	61.68	-73.68	2014	Vulpes vulpes	M
nTH001	1	167	167	158	162	175	177	107	115	170	170	181	183	NA	NA	165	165	NA	NA	153	165	136	138	167	169	126	126	126	126	181	185	52.56	-56.4	NA	Vulpes vulpes	M
nTH002	1	167	167	158	158	173	177	109	111	170	170	181	185	NA	NA	155	163	NA	NA	153	165	138	138	165	167	126	126	126	134	179	179	52.56	-56.4	NA	Vulpes vulpes	M
nTH003	1	167	167	158	158	173	175	101	113	166	170	179	185	NA	NA	161	165	NA	NA	153	167	134	140	165	167	126	126	126	134	179	185	52.56	-56.4	NA	Vulpes vulpes	M
nTH004	2	159	159	158	162	171	177	107	109	166	166	179	181	NA	NA	165	165	151	157	153	153	136	136	NA	NA	NA	NA	NA	NA	NA	NA	52.56	-56.4	NA	Vulpes vulpes	F
nTH005	1	159	167	160	162	177	177	107	111	170	170	181	181	189	189	NA	NA	157	161	153	165	130	136	167	171	126	126	124	128	179	185	52.56	-56.4	NA	Vulpes vulpes	F
nTH006	1	167	167	158	162	173	173	99	109	166	170	181	181	189	189	NA	NA	151	157	153	167	138	140	169	169	126	126	134	134	179	185	52.56	-56.4	NA	Vulpes vulpes	M
nTH007	1	167	167	158	160	173	175	99	109	170	170	185	185	187	195	NA	NA	157	157	153	167	136	140	155	171	126	126	126	134	179	181	52.45	-56.18	NA	Vulpes vulpes	M
nTH008	2	167	167	158	158	171	177	107	109	166	170	181	181	NA	NA	155	167	157	157	153	165	138	138	NA	NA	NA	NA	NA	NA	NA	NA	52.56	-56.4	NA	Vulpes vulpes	M
nTH009	2	167	167	158	158	173	177	109	109	166	170	181	185	NA	NA	163	165	157	161	165	167	136	136	NA	NA	NA	NA	NA	NA	NA	NA	52.77	-56.1	NA	Vulpes vulpes	F
nTH010	1	159	167	158	166	177	177	109	109	170	170	175	181	189	191	NA	NA	157	157	153	165	138	138	165	165	126	126	126	126	181	181	52.56	-56.4	NA	Vulpes vulpes	M
nTH011	1	167	167	158	158	175	177	109	115	170	170	181	183	187	189	165	167	151	157	165	165	134	134	165	167	126	126	126	138	181	185	52.56	-56.4	NA	Vulpes vulpes	F
nTH012	1	157	167	156	168	171	177	99	109	170	170	181	185	187	189	155	161	159	161	167	167	136	138	167	171	126	126	134	136	185	187	53.53	-60.14	NA	Vulpes vulpes	NA
nTH013	1	167	167	158	162	173	173	107	109	166	170	181	183	189	189	155	165	157	157	153	165	140	140	165	167	126	126	140	140	179	179	53.53	-60.14	NA	Vulpes vulpes	NA
nTH014	1	167	167	158	162	177	183	109	109	170	170	181	185	187	189	155	165	161	161	167	167	136	138	155	165	126	126	126	126	179	179	53.53	-60.14	NA	Vulpes vulpes	NA
nTH015	1	167	167	164	168	171	175	109	121	168	170	181	183	187	189	155	155	151	157	153	165	134	140	167	169	126	126	134	134	181	185	53.53	-60.14	NA	Vulpes vulpes	NA
nTH016	1	159	167	160	168	177	177	109	111	168	170	185	185	189	191	163	165	157	157	167	167	134	136	165	171	126	128	126	134	181	181	53.53	-60.14	NA	Vulpes vulpes	NA
nTH017	1	167	167	158	158	173	175	109	111	170	170	181	185	187	189	161	163	157	161	153	167	136	140	155	169	126	126	124	132	181	181	53.53	-60.14	NA	Vulpes vulpes	NA
nTH018	1	167	167	162	166	173	177	107	113	166	170	181	181	187	195	165	165	157	157	153	167	136	142	167	169	126	138	126	130	181	181	53.53	-60.14	NA	Vulpes vulpes	NA
nTH019	1	159	159	160	162	171	177	103	105	170	170	181	185	189	189	161	167	151	157	153	165	136	136	167	167	126	126	130	138	185	185	53.53	-60.14	NA	Vulpes vulpes	NA
nTH020	1	159	167	156	164	173	177	101	111	170	170	179	185	187	187	163	167	151	157	165	167	136	138	165	165	126	126	126	140	181	181	53.53	-60.14	NA	Vulpes vulpes	NA
nTH021	1	167	167	158	160	177	183	99	105	170	170	179	179	195	195	163	167	157	161	153	165	136	140	169	169	126	126	126	128	185	185	53.53	-60.14	NA	Vulpes vulpes	NA
nTH022	1	167	167	158	158	171	171	99	109	170	170	179	185	187	189	NA	NA	157	161	153	153	138	138	165	167	126	126	124	124	185	185	51.43	-57.06	NA	Vulpes vulpes	NA
nTH023	1	159	159	158	162	171	173	101	109	170	170	183	183	187	187	155	165	157	157	153	167	136	136	167	167	126	126	134	138	179	185	51.43	-57.06	NA	Vulpes vulpes	NA
nTH024	2	159	167	148	158	171	171	107	111	170	170	181	187	NA	NA	165	171	161	161	153	153	132	140	NA	NA	NA	NA	NA	NA	NA	NA	52.87	-67.12	NA	Vulpes vulpes	NA
nTH025	1	167	167	158	164	171	177	101	109	170	170	179	181	187	187	155	165	157	159	153	167	136	140	165	167	126	126	124	132	179	185	52.95	-66.85	NA	Vulpes vulpes	NA
nTH026	1	167	167	158	158	173	181	109	111	166	170	181	185	187	187	163	167	157	157	167	167	134	136	153	165	126	126	132	138	181	183	53.07	-66.47	NA	Vulpes vulpes	NA
nTH027	1	167	167	158	168	177	183	105	107	170	170	181	183	187	195	161	165	151	157	NA	NA	NA	NA	167	169	126	126	128	136	181	185	53.43	-65.25	NA	Vulpes vulpes	NA
nTH028	2	167	167	156	158	173	181	109	117	170	170	181	181	187	187	NA	NA	157	157	153	167	136	138	167	167	126	126	126	130	181	185	53.43	-65.18	NA	Vulpes vulpes	NA
nTH029	1	159	167	158	162	177	181	109	109	170	170	179	185	189	191	163	165	157	157	153	167	134	136	165	171	126	126	126	138	181	185	53.41	-65.04	NA	Vulpes vulpes	NA
nTH030	1	159	167	158	158	177	181	101	109	170	170	181	181	187	191	155	161	157	159	165	165	136	138	167	169	126	126	126	134	181	181	53.37	-65.53	NA	Vulpes vulpes	NA
nTH031	1	159	167	158	158	171	177	109	117	170	170	181	181	187	187	165	167	157	161	153	165	138	138	169	169	126	130	134	138	181	181	53.43	-65.18	NA	Vulpes vulpes	NA
nTH032	1	159	167	158	162	175	181	103	109	168	170	181	183	189	189	163	165	157	161	153	167	138	138	165	165	126	128	126	126	179	185	53.41	-65.04	NA	Vulpes vulpes	NA
nTH033	1	159	167	156	158	171	181	109	117	170	170	181	181	187	189	165	165	151	159	167	167	134	138	165	165	126	126	126	126	179	185	53.07	-66.2	NA	Vulpes vulpes	NA
nTH034	1	159	167	148	160	177	181	103	109	166	170	179	181	187	189	155	165	157	159	167	167	138	138	165	167	126	126	126	134	179	179	52.93	-67	NA	Vulpes vulpes	NA
nTH035	1	167	167	158	168	173	175	101	113	170	170	181	183	189	191	165	165	151	151	153	153	136	136	165	169	126	126	126	134	185	185	53.43	-65.25	NA	Vulpes vulpes	NA
nTH038	2	167	167	156	158	177	181	101	107	168	168	183	185	NA	NA	165	167	157	161	167	167	138	138	NA	NA	NA	NA	NA	NA	NA	NA	53.53	-60.14	NA	Vulpes vulpes	NA
nTH039	2	167	167	158	158	177	181	99	121	170	170	181	181	187	187	163	163	157	159	165	167	136	140	153	171	126	128	126	126	179	179	53.53	-60.14	NA	Vulpes vulpes	NA
nTH040	1	159	159	160	162	175	177	109	113	170	170	181	183	187	189	NA	NA	157	161	153	167	136	136	165	169	126	126	126	126	181	185	53.53	-60.14	NA	Vulpes vulpes	NA
nTH041	1	167	167	158	162	175	177	101	109	166	170	181	183	187	189	161	165	151	157	153	165	136	140	167	169	126	126	126	134	185	185	53.53	-60.14	NA	Vulpes vulpes	NA
nTH042	1	167	167	158	160	177	177	107	109	166	170	181	185	189	189	155	165	159	161	153	153	134	138	167	171	126	126	126	126	179	181	53.53	-60.14	NA	Vulpes vulpes	NA
nTH043	1	165	167	158	164	173	181	99	107	166	170	181	181	189	191	161	163	157	161	153	153	134	140	167	171	126	130	126	132	185	185	53.53	-60.14	NA	Vulpes vulpes	NA
nTH044	1	167	167	158	162	171	175	107	107	166	170	179	185	NA	NA	165	165	NA	NA	153	165	136	138	169	171	126	126	126	138	181	185	53.53	-60.14	NA	Vulpes vulpes	NA
nTH045	1	167	167	158	162	173	173	109	111	166	170	183	183	NA	NA	155	165	NA	NA	153	165	136	138	167	169	126	126	126	138	179	185	53.53	-60.14	NA	Vulpes vulpes	NA
nTH046	1	167	167	158	162	171	173	101	109	170	170	179	181	NA	NA	165	165	NA	NA	153	167	138	138	167	167	126	126	126	138	181	187	53.53	-60.14	NA	Vulpes vulpes	NA
nTH047	1	159	167	166	168	173	173	107	109	170	170	179	183	NA	NA	165	165	NA	NA	167	167	136	136	165	167	126	126	126	126	179	179	53.53	-60.14	NA	Vulpes vulpes	NA
nTH048	1	159	167	162	162	177	179	107	109	174	176	193	193	189	189	161	165	151	151	153	153	132	136	165	169	126	126	126	130	179	185	48.64	-77.64	2015	Vulpes vulpes	M
nTH049	1	167	167	158	168	171	177	107	109	170	170	185	187	189	195	165	167	157	157	NA	NA	NA	NA	153	167	126	126	126	126	181	187	57.65	-76.79	2016	Vulpes vulpes	M
nTH050	1	165	167	158	158	171	173	109	111	170	170	181	183	187	189	163	167	157	159	167	167	138	138	155	169	126	126	124	130	185	185	48.18	-78.13	2015	Vulpes vulpes	M
nTH051	1	167	167	158	158	171	177	105	111	170	170	179	181	187	187	165	165	157	161	153	167	130	136	165	169	126	126	126	126	181	185	55.27	-77.76	2015	Vulpes vulpes	F
nTH052	1	165	167	162	162	171	175	107	109	NA	NA	179	179	189	189	155	165	159	161	NA	NA	NA	NA	169	169	126	126	128	138	183	185	48.13	-77.8	2015	Vulpes vulpes	M
nTH053	1	159	165	158	162	181	183	107	109	172	174	181	181	189	189	165	167	159	159	NA	NA	NA	NA	165	169	126	126	128	132	181	185	47.68	-79.44	2015	Vulpes vulpes	F
nTH055	1	159	167	158	158	173	175	111	121	170	170	181	185	187	187	161	165	157	159	153	153	136	136	NA	NA	NA	NA	NA	NA	NA	NA	57.65	-76.79	2016	Vulpes vulpes	M
nTH056	1	159	167	156	160	177	179	109	111	164	166	181	185	189	191	161	165	151	157	167	167	138	138	165	167	126	126	130	138	185	189	49.01	-79.37	2015	Vulpes vulpes	F
nTH057	2	167	167	168	172	175	179	101	111	168	172	183	183	187	187	161	165	151	157	167	167	136	136	165	165	126	126	126	126	185	185	48.61	-78.18	2016	Vulpes vulpes	F
nTH058	2	159	159	154	158	175	175	111	111	168	168	181	185	191	191	161	165	151	151	153	153	132	136	165	169	NA	NA	126	138	185	185	48.28	-77.64	2015	Vulpes vulpes	F
nTH059	1	159	167	156	158	169	177	107	109	174	174	187	187	189	189	155	161	159	161	153	167	136	138	169	169	126	126	134	138	185	185	48.62	-78.24	2015	Vulpes vulpes	M
nTH060	1	167	167	160	160	177	179	109	111	170	170	181	185	189	189	155	165	151	157	153	153	138	138	165	169	126	126	128	134	185	185	48.85	-79.2	2015	Vulpes vulpes	F
nTH061	1	167	167	158	168	171	175	109	109	166	170	181	181	187	189	161	163	157	161	153	153	136	138	167	169	126	128	126	136	179	185	55.27	-77.76	2015	Vulpes vulpes	F
nTH062	2	159	167	158	164	175	177	99	109	166	168	181	183	189	189	165	167	157	157	153	165	136	136	169	169	NA	NA	126	134	163	185	55.27	-77.76	2015	Vulpes vulpes	M
nTH063	1	167	167	158	160	171	177	107	113	166	168	179	185	NA	NA	155	165	151	161	153	167	136	136	167	171	126	126	134	138	181	185	55.27	-77.76	2015	Vulpes vulpes	F
nTH065	1	165	169	158	158	171	171	109	109	166	170	183	185	189	195	165	167	157	159	153	165	136	136	167	167	126	126	124	134	179	185	55.27	-77.76	2015	Vulpes vulpes	M
nTH066	1	167	167	158	166	175	177	107	111	168	170	183	185	187	189	155	165	157	157	153	167	132	136	167	171	126	126	124	126	181	181	55.27	-77.76	2016	Vulpes vulpes	M
nTH068	1	159	167	160	168	177	181	109	111	164	166	179	181	189	189	NA	NA	151	157	153	167	138	138	167	167	126	126	124	126	181	183	55.27	-77.76	2016	Vulpes vulpes	F
nTH069	1	167	167	158	158	175	175	107	107	168	170	183	185	187	189	155	163	157	157	153	153	136	136	167	171	126	126	134	136	179	181	55.27	-77.76	2016	Vulpes vulpes	M
nTH072	1	159	167	158	166	175	181	105	117	168	170	181	183	187	189	NA	NA	157	157	167	167	132	136	165	169	126	126	126	128	179	179	52.23	-78.52	2016	Vulpes vulpes	M
nTH074	1	159	167	158	158	175	175	107	107	166	170	183	185	189	195	155	163	161	161	153	167	134	134	155	169	126	126	126	126	181	185	55.27	-77.76	2015	Vulpes vulpes	M
nTH075	1	167	167	158	158	175	177	105	111	166	170	181	185	189	189	159	163	157	159	153	167	138	138	NA	NA	NA	NA	NA	NA	NA	NA	57.65	-76.79	2016	Vulpes vulpes	F
nTH076	1	159	165	160	162	171	183	109	109	168	172	181	185	189	191	161	165	159	161	153	167	138	138	169	169	126	126	134	138	185	189	47.71	-79.47	2015	Vulpes vulpes	F
nTH077	1	159	165	158	162	175	181	107	109	172	174	179	185	189	191	161	161	153	153	NA	NA	NA	NA	169	169	126	126	138	138	185	185	48.16	-78.13	2015	Vulpes vulpes	F
nTH078	1	159	167	158	158	177	181	103	111	166	170	181	181	189	193	161	163	157	157	153	165	138	138	169	171	126	126	134	136	181	185	55.27	-77.76	2015	Vulpes vulpes	F
nTH079	1	159	167	160	164	173	175	109	111	174	174	183	185	187	187	167	169	157	157	165	165	138	142	165	169	126	130	126	136	179	185	57.65	-76.79	2016	Vulpes vulpes	M
nTH080	1	167	167	158	160	177	179	107	107	NA	NA	NA	NA	NA	NA	165	167	NA	NA	153	167	136	136	155	155	126	126	136	136	179	183	57.65	-76.79	2016	Vulpes vulpes	M
nTH081	1	167	167	158	160	173	177	109	111	168	170	179	181	187	189	NA	NA	157	157	153	165	138	138	167	169	126	126	126	134	179	179	53.78	-78.89	2015	Vulpes vulpes	F
nTH082	1	165	165	158	162	173	175	109	113	168	172	183	185	NA	NA	161	161	NA	NA	153	153	136	138	165	169	126	126	140	140	183	185	48.16	-78.13	2015	Vulpes vulpes	F
nTH083	1	167	167	158	162	175	179	99	107	170	174	181	183	NA	NA	161	165	NA	NA	153	153	130	138	165	165	126	128	124	128	181	185	48.56	-79.51	2016	Vulpes vulpes	F
nTH084	1	159	167	158	164	175	181	109	109	NA	NA	NA	NA	189	189	155	165	157	159	153	167	136	136	165	171	126	126	132	134	179	179	57.65	-76.79	2016	Vulpes vulpes	F
nTH085	1	167	167	158	162	173	183	107	111	170	170	185	185	187	187	NA	NA	151	157	153	167	136	136	155	165	126	126	126	128	185	185	52.23	-78.52	2016	Vulpes vulpes	M
nTH086	1	159	165	160	164	171	181	109	117	168	172	185	187	NA	NA	155	161	NA	NA	167	167	134	138	169	169	126	126	134	138	185	189	47.71	-79.47	2015	Vulpes vulpes	F
nTH087	1	159	167	158	158	177	181	111	111	166	168	181	183	NA	NA	NA	NA	NA	NA	153	165	136	138	165	169	126	126	138	138	179	185	49.15	-79.22	2016	Vulpes vulpes	M
nTH088	1	159	167	158	164	175	177	105	107	170	170	181	181	187	189	161	165	157	157	153	153	136	138	167	167	126	126	126	136	181	185	57.65	-76.82	2016	Vulpes vulpes	F
nTH089	1	159	165	154	158	171	177	101	107	166	170	181	183	187	189	165	171	159	161	153	167	134	136	169	169	126	126	126	140	181	185	49.04	-79.15	2016	Vulpes vulpes	M
nTH090	1	167	167	160	168	173	175	111	113	170	172	181	185	187	189	161	161	157	159	153	153	136	138	155	169	126	126	126	130	185	185	48.18	-78.13	2015	Vulpes vulpes	M
nTH091	1	167	167	NA	NA	175	175	105	111	164	168	185	187	189	195	155	171	153	159	153	153	134	136	167	167	126	126	136	138	185	185	48.13	-77.8	2015	Vulpes vulpes	M
nTH092	1	167	167	154	162	173	179	109	109	170	172	185	187	189	193	167	167	153	157	NA	NA	NA	NA	169	169	126	126	130	130	185	185	48.13	-77.8	2015	Vulpes vulpes	M
nTH093	1	159	167	158	160	171	171	107	111	NA	NA	NA	NA	187	189	165	167	157	157	153	167	136	138	169	169	126	126	124	128	185	185	48.31	-76.71	2015	Vulpes vulpes	F
nTH094	1	167	167	158	168	177	181	105	111	170	170	179	181	187	189	161	165	151	157	153	165	138	140	165	167	124	126	126	136	179	187	58.45	-78.1	NA	Vulpes vulpes	M
nTH095	1	165	165	158	168	171	173	107	111	170	172	175	181	189	189	NA	NA	159	159	153	165	136	142	165	169	126	126	124	138	185	185	48.81	-79.44	2016	Vulpes vulpes	F
nTH096	1	159	167	156	160	171	173	101	109	168	170	183	183	189	191	165	167	159	159	153	167	136	140	169	169	126	126	130	136	185	187	48.09	-79.25	2015	Vulpes vulpes	M
nTH097	1	165	167	158	158	177	179	109	109	168	172	185	185	189	189	161	163	151	157	153	167	136	138	165	165	126	130	126	138	185	185	48.66	-78.7	2016	Vulpes vulpes	M
nTH098	1	NA	NA	NA	NA	NA	NA	109	109	170	174	181	181	189	189	161	165	151	157	153	153	138	138	169	169	126	126	124	124	183	185	48.57	-78.12	2015	Vulpes vulpes	M
nTH099	1	NA	NA	NA	NA	NA	NA	109	115	168	170	183	183	187	189	155	165	157	161	153	153	134	138	165	169	126	128	126	126	185	185	48.24	-79.02	2015	Vulpes vulpes	M
nTH100	1	NA	NA	NA	NA	NA	NA	109	109	NA	NA	NA	NA	187	195	155	161	151	161	153	165	136	136	167	167	126	126	130	132	185	185	55.27	-77.72	2015	Vulpes vulpes	M
nTH101	1	167	167	156	166	177	179	107	109	170	170	179	183	189	189	161	165	153	153	153	153	136	144	165	169	126	126	124	126	183	185	48.98	-79.19	2015	Vulpes vulpes	M
nTH102	1	159	167	158	158	175	177	99	103	170	170	NA	NA	187	187	155	163	153	157	153	167	138	140	153	169	126	126	126	126	181	189	57.65	-76.78	2016	Vulpes vulpes	M
nTH103	1	167	167	156	168	175	177	107	107	NA	NA	NA	NA	189	191	161	167	151	157	167	167	132	138	169	169	126	128	124	126	181	183	48.39	-76.61	2015	Vulpes vulpes	M
nTH104	2	167	169	160	166	173	173	109	111	166	166	181	181	187	187	163	165	157	159	153	165	136	136	165	169	126	126	126	136	181	181	57.65	-76.78	2016	Vulpes vulpes	F
nTH105	1	159	167	154	156	173	179	107	117	168	168	183	183	189	191	155	161	157	157	153	153	132	136	169	169	126	126	124	126	185	185	47.66	-78.62	2015	Vulpes vulpes	M
nTH106	1	159	167	158	158	171	177	109	109	172	174	181	185	187	187	161	161	159	161	153	167	138	138	167	169	126	126	124	126	185	185	47.66	-78.62	2015	Vulpes vulpes	M
nTH107	1	167	167	156	164	175	175	113	113	NA	NA	181	183	189	195	165	171	159	159	153	167	134	134	169	169	126	126	128	138	183	185	48.39	-76.61	2015	Vulpes vulpes	M
nTH109	1	167	167	160	164	173	173	103	109	166	170	181	183	187	189	163	165	157	157	153	167	132	132	169	169	126	126	126	138	185	185	48.31	-78.67	2016	Vulpes vulpes	M
nTH110	1	159	167	158	164	173	177	103	111	170	170	179	181	NA	NA	161	161	NA	NA	153	153	132	136	169	169	126	126	124	134	185	185	48.62	-79.36	2015	Vulpes vulpes	F
nTH111	1	159	165	158	160	173	177	99	109	168	170	183	185	NA	NA	161	165	NA	NA	153	167	134	138	165	169	126	130	124	138	181	185	48.62	-79.36	2015	Vulpes vulpes	M
nTH112	2	167	167	158	168	169	171	93	109	168	170	181	183	189	191	161	165	151	157	153	167	138	140	165	169	126	126	136	138	179	185	48.44	-77.64	2016	Vulpes vulpes	M
nTH114	1	159	167	162	164	179	179	105	117	164	168	181	183	187	189	155	163	NA	NA	153	167	134	136	155	169	126	126	126	126	185	185	48.85	-79.2	2015	Vulpes vulpes	M
nTH115	1	159	167	156	160	177	177	101	105	170	170	181	183	187	189	155	165	NA	NA	NA	NA	NA	NA	165	169	126	126	130	136	181	181	60.04	-77.28	2015	Vulpes vulpes	M
nTH116	1	165	167	154	156	173	175	105	111	164	172	183	183	189	189	161	161	NA	NA	153	165	136	138	165	169	126	126	128	138	185	189	48.58	-79.45	2015	Vulpes vulpes	M
nTH117	1	167	167	158	158	173	175	103	107	NA	NA	183	183	189	189	161	165	NA	NA	153	153	136	136	169	171	126	126	124	132	181	185	55.27	-77.76	2016	Vulpes vulpes	F
nTH118	1	159	167	156	160	177	181	109	111	170	170	181	183	189	189	155	165	NA	NA	153	167	136	138	165	167	126	126	126	130	179	189	55.27	-77.76	2015	Vulpes vulpes	M
nTH119	1	167	167	160	172	171	173	109	115	168	168	183	183	189	189	161	167	159	159	153	165	138	138	169	169	126	126	134	136	185	189	48.31	-78.67	2015	Vulpes vulpes	F
nTH121	1	159	159	156	158	173	179	111	117	164	168	181	183	189	189	163	165	151	159	153	167	136	142	NA	NA	NA	NA	NA	NA	NA	NA	49.09	-79.15	2015	Vulpes vulpes	F
nTH122	1	NA	NA	156	158	NA	NA	105	113	170	170	NA	NA	189	191	161	165	NA	NA	153	167	136	138	165	169	126	130	134	138	185	185	48.69	-77.64	2015	Vulpes vulpes	M
nTH123	1	167	167	168	168	171	173	105	105	168	168	183	183	187	187	159	159	157	161	NA	NA	NA	NA	NA	NA	126	126	132	134	NA	NA	48.85	-79.2	2015	Vulpes vulpes	M
nTH124	1	159	159	156	158	173	179	109	117	164	168	181	183	189	189	161	161	151	159	153	153	134	138	169	169	126	126	124	138	183	183	48.44	-77.64	2016	Vulpes vulpes	F
nTH126	2	159	167	158	160	173	173	105	109	168	168	181	185	189	189	155	161	151	161	153	165	136	138	169	169	110	126	124	124	185	185	48.08	-79.02	2015	Vulpes vulpes	F
nTH127	1	159	159	156	160	177	177	103	107	164	170	181	183	189	189	161	161	NA	NA	153	153	134	136	NA	NA	NA	NA	NA	NA	NA	NA	48.63	-79.35	2016	Vulpes vulpes	F
nTH128	2	167	167	158	158	173	175	99	103	168	168	183	183	189	189	NA	NA	151	161	NA	NA	138	144	169	169	NA	NA	124	128	185	187	47.71	-79.46	2015	Vulpes vulpes	M
nTH129	1	NA	NA	NA	NA	NA	NA	107	111	164	172	183	183	NA	NA	161	171	NA	NA	153	167	134	134	167	169	126	126	128	136	185	185	48.14	-78.13	2015	Vulpes vulpes	M
nTH130	1	159	167	156	160	177	177	101	105	NA	NA	181	181	183	185	161	165	151	157	153	153	136	138	169	169	126	126	124	138	181	185	47.73	-79.41	2015	Vulpes vulpes	F
nTH131	1	NA	NA	NA	NA	NA	NA	107	109	164	168	181	183	NA	NA	161	165	NA	NA	153	153	134	138	165	169	126	126	124	124	181	185	48.31	-78.67	2015	Vulpes vulpes	F
nTH132	1	159	167	158	158	177	179	109	115	164	170	181	185	189	191	161	163	157	157	153	167	138	140	155	169	126	128	124	134	185	185	48.74	-77.64	2015	Vulpes vulpes	M
nTH133	1	167	167	158	160	171	171	111	113	164	170	181	185	193	195	161	167	151	161	153	167	136	138	165	169	126	126	130	138	185	185	48.85	-79.2	2015	Vulpes vulpes	F
nTH134	1	165	165	158	160	173	177	99	109	168	170	183	185	189	189	163	165	159	161	153	167	136	138	169	169	126	126	124	130	181	181	52.19	-72.13	2016	Vulpes vulpes	M
nTH135	1	159	167	158	164	173	177	101	103	170	170	179	179	189	189	161	167	157	157	153	165	136	140	169	171	126	126	126	138	179	189	51.53	-78.81	2016	Vulpes vulpes	M
nTH136	1	167	167	160	164	173	173	107	109	166	170	179	181	NA	NA	165	171	NA	NA	153	153	134	136	165	169	126	126	134	138	181	185	53.23	-78.67	2016	Vulpes vulpes	F
nTH137	1	167	169	158	166	175	181	99	109	168	170	181	185	191	191	155	155	153	159	153	165	134	138	167	169	126	126	124	126	181	185	53.75	-78.61	2015	Vulpes vulpes	M
nTH138	2	159	167	156	160	177	177	101	105	170	170	181	183	187	189	161	165	151	157	153	165	136	138	169	169	126	126	124	138	181	185	53.53	-77.66	2016	Vulpes vulpes	M
nTH139	1	167	167	154	158	175	181	99	107	166	166	181	181	187	189	161	167	151	157	153	153	134	136	167	169	126	128	126	128	179	183	52.76	-78.73	2016	Vulpes vulpes	F
nTH140	1	167	167	158	158	175	175	NA	NA	NA	NA	181	181	187	193	155	155	157	157	NA	NA	NA	NA	165	169	126	128	126	134	181	187	53.53	-77.66	2016	Vulpes vulpes	F
nTH141	1	161	161	160	160	NA	NA	107	111	168	168	179	179	187	189	NA	NA	159	159	153	167	136	136	169	169	126	128	126	136	185	189	52.15	-72.16	2016	Vulpes vulpes	M
nTH142	1	167	167	158	158	173	173	115	115	168	170	183	183	187	189	NA	NA	157	161	153	165	NA	NA	169	171	126	130	126	136	185	189	54.78	-77.45	2016	Vulpes vulpes	M
nTH144	1	167	167	158	160	173	181	111	111	168	170	177	183	NA	NA	NA	NA	NA	NA	NA	NA	NA	NA	165	169	126	130	126	128	181	185	51.81	-79.11	2016	Vulpes vulpes	M
nTH145	2	159	167	158	168	169	173	107	109	168	170	181	185	189	189	163	167	151	157	153	165	130	138	167	169	126	126	130	134	179	185	51.49	-78.75	NA	Vulpes vulpes	M
nTH146	1	167	169	158	160	171	177	107	111	168	170	183	183	187	189	155	161	157	157	153	167	134	138	167	169	126	126	126	128	183	187	52.24	-78.51	2016	Vulpes vulpes	M
nTH147	2	159	165	160	168	173	177	105	111	168	172	185	185	189	189	161	161	153	159	153	153	136	142	169	171	126	126	124	128	163	185	53.7	-77.86	2016	Vulpes vulpes	M
nTH148	2	167	167	154	158	175	181	107	109	168	170	183	183	187	189	161	167	157	161	153	167	136	138	169	169	126	126	134	136	185	185	51.49	-78.75	2015	Vulpes vulpes	F
nTH149	1	167	167	158	166	175	177	109	109	166	166	181	181	189	189	161	167	151	157	153	153	136	136	169	169	126	126	126	138	185	185	51.52	-78.81	2016	Vulpes vulpes	F
nTH150	1	159	167	156	164	171	177	109	109	170	170	179	183	189	189	NA	NA	153	157	153	153	NA	NA	169	169	126	126	126	136	181	183	51.49	-78.75	2015	Vulpes vulpes	F
nTH151	1	159	167	154	156	175	177	101	103	166	170	181	181	187	189	NA	NA	151	157	153	153	NA	NA	169	171	126	126	126	128	185	189	52.24	-78.51	2016	Vulpes vulpes	F
nTH152	1	167	167	158	162	175	177	101	101	NA	NA	183	183	189	191	161	161	157	157	153	153	NA	NA	165	169	126	128	126	128	181	185	53.75	-78.6	2016	Vulpes vulpes	M
nTH153	1	159	167	158	168	171	183	107	107	158	172	177	183	187	189	159	163	157	157	NA	NA	NA	NA	165	171	126	128	126	136	181	181	52.98	-78.81	2016	Vulpes vulpes	M
nTH154	1	167	167	158	168	173	177	113	117	170	174	181	181	187	187	159	165	157	157	153	153	NA	NA	167	169	126	128	126	128	181	181	51.52	-78.81	2016	Vulpes vulpes	M
nTH155	1	167	167	162	164	169	175	109	113	170	170	181	181	191	195	165	165	157	157	153	153	NA	NA	169	169	126	126	126	128	181	185	51.63	-78.86	2016	Vulpes vulpes	F
nTH156	1	167	167	156	158	181	181	107	115	164	164	181	181	187	193	165	171	157	159	165	167	136	138	169	169	126	126	132	136	179	185	53.79	-78.89	2016	Vulpes vulpes	M
nTH157	2	159	167	158	168	171	183	107	107	172	172	177	183	187	189	NA	NA	157	157	165	167	136	138	165	171	NA	NA	134	140	181	181	51.63	-78.86	2016	Vulpes vulpes	M
nTH158	1	NA	NA	NA	NA	NA	NA	107	111	166	170	181	187	187	193	161	163	157	161	153	167	136	138	165	169	126	126	126	128	185	185	52.83	-78.73	2016	Vulpes vulpes	M
nTH159	1	159	167	158	158	173	175	99	99	166	168	179	181	189	189	155	163	157	157	153	165	134	138	153	169	126	138	126	138	183	185	53.79	-78.89	2016	Vulpes vulpes	F
nTH161	1	159	167	158	158	175	177	105	109	NA	NA	179	181	189	193	155	155	151	157	153	153	136	138	169	169	126	126	126	138	185	185	52.73	-78.78	2016	Vulpes vulpes	F
nTH162	2	167	167	158	158	171	171	111	113	166	166	181	181	187	189	161	161	157	161	167	167	138	138	165	169	126	126	126	134	183	185	53.05	-78.52	2016	Vulpes vulpes	M
nTH163	1	167	167	162	168	177	177	105	109	170	170	181	181	189	189	161	163	157	157	153	153	136	136	165	167	126	126	126	126	181	185	58.1	-68.41	2015	Vulpes vulpes	F
nTH164	1	159	167	160	166	175	177	109	109	168	170	181	181	187	189	161	163	161	161	153	153	NA	NA	167	169	126	126	126	138	179	181	58.1	-68.41	2015	Vulpes vulpes	F
nTH165	1	167	167	158	158	171	181	109	109	NA	170	183	183	187	187	161	163	151	161	167	167	134	134	167	167	126	126	126	128	185	185	58.1	-68.41	2015	Vulpes vulpes	M
nTH166	1	159	167	158	158	171	173	101	113	170	170	181	181	187	189	161	163	151	161	153	167	136	140	NA	NA	NA	NA	NA	NA	NA	NA	58.1	-68.41	2015	Vulpes vulpes	F
nTH167	1	167	167	158	162	171	177	109	109	170	170	183	187	187	189	155	165	157	161	153	167	136	138	169	169	126	126	126	128	179	181	58.1	-68.41	2015	Vulpes vulpes	F
nTH168	1	167	167	158	168	171	173	109	113	166	170	183	183	189	189	163	165	151	161	167	167	136	136	167	169	126	126	126	136	181	185	58.1	-68.41	2016	Vulpes vulpes	M
nTH169	1	NA	NA	NA	NA	NA	NA	109	113	170	170	181	183	189	189	165	165	157	157	153	167	138	140	165	169	126	126	126	136	185	185	58.1	-68.41	2016	Vulpes vulpes	F
nTH170	1	NA	NA	NA	NA	NA	NA	107	109	168	168	NA	NA	189	193	165	167	153	159	153	167	132	138	169	169	126	128	126	138	185	185	45.45	-72.07	2015	Vulpes vulpes	F
nTH171	2	165	167	168	168	173	173	105	107	168	168	179	185	189	189	157	161	151	159	153	153	134	142	167	169	126	126	126	128	185	185	45.31	-73.25	2016	Vulpes vulpes	M
nTH172	2	165	167	168	168	177	177	101	111	164	168	179	183	189	191	155	165	151	151	153	167	132	136	169	169	126	126	128	128	185	185	45.32	-72.65	2016	Vulpes vulpes	F
nTH174	1	165	167	162	168	175	177	NA	NA	NA	NA	NA	NA	189	191	161	161	NA	NA	153	167	NA	NA	165	169	126	130	126	138	185	185	45.16	-74.19	2015	Vulpes vulpes	NA
nTH175	1	159	167	168	168	171	177	107	111	170	170	181	183	189	191	161	161	151	159	NA	NA	NA	NA	169	169	126	130	126	138	185	185	45.65	-72.69	2016	Vulpes vulpes	M
nTH176	1	159	167	158	160	173	173	105	109	168	168	181	183	189	191	151	155	151	161	153	165	136	138	169	169	126	126	126	138	185	185	45.18	-73.2	2015	Vulpes vulpes	M
nTH177	1	167	167	160	168	171	183	109	111	170	178	183	183	189	191	155	159	151	161	153	167	136	142	169	169	126	126	126	138	185	185	45.3	-72.03	2016	Vulpes vulpes	F
nTH179	2	159	159	156	160	177	179	109	111	174	174	181	185	NA	NA	161	161	159	161	153	153	132	134	NA	NA	NA	NA	NA	NA	NA	NA	45.09	-73.32	2015	Vulpes vulpes	NA
nTH181	1	167	167	160	168	171	171	109	111	172	172	179	181	187	189	159	161	151	159	153	153	138	142	169	169	126	126	126	138	185	185	45.4	-72	2016	Vulpes vulpes	M
nTH182	1	NA	NA	NA	NA	NA	NA	93	107	168	172	181	183	189	191	161	163	159	159	153	167	138	138	165	169	126	126	126	138	183	185	45.34	-73.36	2015	Vulpes vulpes	NA
nTH183	1	159	159	158	164	171	175	109	109	168	178	183	183	191	191	161	161	151	157	153	167	134	136	165	167	126	130	126	138	185	185	45.26	-73.43	2016	Vulpes vulpes	F
nTH184	1	159	167	166	168	175	175	109	109	170	172	181	183	187	189	161	161	159	161	NA	NA	NA	NA	165	169	126	126	126	138	185	185	45.37	-71.86	2016	Vulpes vulpes	NA
nTH185	1	159	159	164	168	175	177	107	109	170	174	183	183	187	189	161	163	157	157	NA	NA	NA	NA	167	169	126	128	126	136	185	185	46.42	-72.39	2015	Vulpes vulpes	M
nTH186	1	167	167	164	168	175	177	103	105	170	170	181	183	NA	NA	159	161	NA	NA	NA	NA	NA	NA	169	169	126	126	126	138	185	185	45.56	-73.28	2016	Vulpes vulpes	M
nTH188	1	165	167	164	168	175	175	109	109	170	172	181	183	187	189	157	163	151	157	NA	NA	NA	NA	165	169	126	130	126	138	185	185	45.19	-72.14	2017	Vulpes vulpes	F
nTH190	1	167	167	156	168	173	175	111	113	172	178	185	187	187	189	165	171	157	157	NA	NA	NA	NA	169	171	126	128	126	138	183	185	45.05	-72.95	2015	Vulpes vulpes	M
nTH192	2	165	167	160	160	179	183	109	111	168	172	185	185	189	191	161	165	151	151	153	153	132	136	165	169	126	128	124	134	179	185	45.02	-73.63	2015	Vulpes vulpes	F
nTH193	1	NA	NA	NA	NA	NA	NA	109	111	NA	NA	193	193	189	189	159	161	151	159	153	153	136	142	169	169	126	126	126	138	179	185	45.05	-73.65	2015	Vulpes vulpes	NA
nTH194	1	167	167	158	158	177	177	105	107	NA	NA	NA	NA	189	189	161	165	157	159	153	167	132	138	167	169	126	126	126	138	185	185	45.58	-73.1	2015	Vulpes vulpes	F
nTH195	1	167	167	158	158	NA	NA	99	105	164	170	NA	NA	189	191	161	161	151	161	153	167	136	142	165	169	126	126	126	138	185	185	45.29	-72.38	2016	Vulpes vulpes	M
nTH197	1	161	161	164	164	187	187	105	111	NA	NA	NA	NA	189	189	161	165	153	159	153	159	136	142	169	171	126	126	126	138	185	185	45.31	-72.63	2016	Vulpes vulpes	M
nTH198	1	NA	NA	NA	NA	NA	NA	105	107	170	170	183	185	191	193	155	165	151	151	153	167	136	136	169	169	126	126	124	134	181	185	45.26	-72.25	2015	Vulpes vulpes	F
nTH199	1	NA	NA	NA	NA	NA	NA	109	111	170	170	179	183	189	189	159	161	151	151	153	153	138	138	169	169	126	126	128	134	183	185	45.36	-73.19	2016	Vulpes vulpes	M
nTH200	1	159	167	160	168	171	177	99	111	164	168	181	183	189	189	161	171	NA	NA	153	153	138	138	169	169	126	128	134	138	181	185	45.47	-73.09	2015	Vulpes vulpes	NA
nTH201	1	NA	NA	NA	NA	NA	NA	109	115	168	170	185	185	189	189	161	161	NA	NA	153	167	142	142	165	169	126	130	126	128	185	185	45.43	-73.36	2015	Vulpes vulpes	F
nTH203	1	165	167	156	160	177	179	105	109	170	172	181	183	189	189	159	161	NA	NA	153	167	132	132	169	169	126	126	124	128	185	185	45.12	-73.36	2015	Vulpes vulpes	NA
nTH204	1	167	167	156	158	177	177	105	111	168	168	NA	NA	189	189	161	165	NA	NA	NA	NA	NA	NA	165	169	126	128	124	130	185	185	45.22	-72.52	2015	Vulpes vulpes	M
nTH206	1	159	167	164	164	177	179	107	109	168	170	181	183	189	191	163	171	151	159	167	167	134	142	169	169	126	130	128	138	179	185	45.2	-73.4	2015	Vulpes vulpes	M
nTH207	1	159	167	168	168	171	173	109	111	168	170	183	187	189	191	155	161	159	159	153	153	134	142	169	169	126	130	138	138	185	185	45.05	-73.6	2015	Vulpes vulpes	M
nTH209	1	167	167	160	168	171	175	109	109	172	174	183	185	189	191	155	161	157	161	153	167	136	144	169	169	126	126	126	138	185	185	45.31	-72.53	2015	Vulpes vulpes	F
nTH210	1	159	167	168	168	171	177	109	109	164	172	183	185	189	191	163	165	NA	NA	167	167	138	142	169	169	126	130	134	134	185	185	45.08	-74.32	2016	Vulpes vulpes	F
nTH211	1	167	167	156	160	175	181	105	109	164	172	181	183	189	191	161	163	NA	NA	153	167	132	138	165	169	126	126	138	138	185	185	45.3	-73.16	2016	Vulpes vulpes	F
nTH212	1	NA	NA	NA	NA	NA	NA	101	111	172	172	181	181	189	191	153	161	NA	NA	153	167	134	136	165	169	126	126	126	126	181	183	45.11	-72.62	2016	Vulpes vulpes	M
nTH213	1	NA	NA	NA	NA	NA	NA	109	109	168	178	175	175	191	193	161	161	151	151	153	153	134	136	167	169	126	126	128	128	181	185	45.28	-73.43	2016	Vulpes vulpes	M
nTH214	1	167	167	158	160	173	179	105	109	170	170	183	183	189	189	161	169	NA	NA	153	167	138	144	165	169	126	126	128	128	185	185	45.33	-71.85	2016	Vulpes vulpes	M
nTH215	1	159	167	156	168	171	173	103	109	168	168	183	183	NA	NA	161	163	NA	NA	153	167	136	138	169	169	126	126	124	138	185	185	45.6	-73.02	2016	Vulpes vulpes	F
nTH216	1	159	167	156	156	171	181	103	105	172	172	185	185	NA	NA	165	171	NA	NA	167	167	136	136	169	171	126	126	128	134	185	185	45.22	-73.84	2015	Vulpes vulpes	M
nTH217	1	167	167	158	164	177	183	105	115	168	170	185	185	189	189	155	167	NA	NA	165	167	132	136	169	171	126	126	124	138	183	185	45.16	-74.33	2016	Vulpes vulpes	NA
nTH218	1	NA	NA	NA	NA	NA	NA	103	107	164	178	179	185	NA	NA	161	161	NA	NA	153	167	132	136	169	169	126	126	138	138	185	185	45.37	-71.94	2016	Vulpes vulpes	M
nTH219	1	159	167	168	168	171	173	109	109	164	168	183	183	189	191	155	161	159	159	153	153	136	136	169	169	126	130	138	138	185	185	45.39	-73.47	2015	Vulpes vulpes	M
nTH220	1	167	167	156	168	173	177	101	111	172	172	181	183	189	191	161	161	NA	NA	167	167	138	138	165	165	126	126	134	138	185	185	45.45	-72.42	2015	Vulpes vulpes	NA
nTH222	1	159	159	156	160	179	183	107	109	168	170	183	183	189	191	165	167	161	161	167	167	138	138	165	169	126	126	124	138	179	185	45.46	-72.69	2016	Vulpes vulpes	M
nTH223	1	165	167	164	168	175	175	107	109	170	170	183	183	189	189	165	165	NA	NA	153	167	142	144	165	169	126	130	124	124	185	185	45.18	-71.8	2016	Vulpes vulpes	M
nTH224	1	165	167	156	168	175	179	107	111	168	172	183	185	189	189	NA	NA	NA	NA	167	167	136	136	169	169	128	130	126	134	185	185	45.32	-73.11	2016	Vulpes vulpes	M
nTH225	1	159	167	162	168	177	179	109	111	168	168	181	181	189	189	NA	NA	151	159	153	167	136	136	169	169	126	126	126	138	181	185	45	-74.51	2016	Vulpes vulpes	M
nTH226	1	167	167	160	168	175	183	101	111	172	172	183	183	189	191	161	165	159	159	153	167	138	144	167	169	126	126	126	134	185	185	45.25	-72.11	2016	Vulpes vulpes	NA
nTH227	1	165	167	156	156	175	177	107	111	168	168	181	185	189	191	161	171	151	153	167	167	132	138	169	169	126	130	126	128	185	185	45.47	-73.31	2016	Vulpes vulpes	F
nTH228	1	167	167	156	158	175	179	105	111	NA	NA	NA	NA	189	191	161	161	NA	NA	153	153	134	138	169	169	126	126	126	128	181	183	45.23	-72.87	2013	Vulpes vulpes	NA
nTH229	1	167	167	156	158	177	177	105	109	168	178	185	185	189	191	161	161	NA	NA	153	153	140	142	165	169	126	126	134	138	181	185	45.17	-74.29	2012	Vulpes vulpes	NA
nTH230	1	NA	NA	NA	NA	NA	NA	103	109	170	170	183	183	189	193	161	167	NA	NA	167	167	134	138	165	169	126	126	126	138	181	185	45	-73.94	2013	Vulpes vulpes	NA
nTH231	1	NA	NA	NA	NA	NA	NA	105	113	168	172	181	183	189	191	161	165	NA	NA	153	167	134	142	169	169	126	130	124	126	185	185	45.16	-73.15	2014	Vulpes vulpes	NA
nTH232	1	159	165	156	160	175	177	107	109	170	172	181	185	189	191	161	165	NA	NA	153	167	132	136	169	169	126	126	126	138	183	185	45.18	-73.81	2012	Vulpes vulpes	M
nTH233	1	167	167	156	158	175	177	109	109	168	170	181	185	189	193	NA	NA	NA	NA	153	167	142	144	169	169	126	126	124	134	185	185	45.07	-74.29	2013	Vulpes vulpes	NA
nTH234	1	159	167	156	156	173	175	111	111	168	168	181	183	189	191	155	167	151	151	153	153	142	142	169	169	126	126	128	138	185	185	45.19	-72.14	2013	Vulpes vulpes	F
nTH235	1	167	167	156	158	177	177	105	105	NA	NA	NA	NA	189	191	NA	NA	NA	NA	153	167	NA	NA	169	169	126	130	132	138	181	183	45.33	-73.35	2012	Vulpes vulpes	NA
nTH236	1	159	167	156	168	177	177	105	109	170	172	181	183	189	191	161	161	NA	NA	153	153	138	142	165	169	126	126	128	138	185	185	45.31	-72.64	2012	Vulpes vulpes	M
nTH237	1	167	167	156	168	177	177	109	111	172	172	175	185	189	191	165	169	NA	NA	153	167	136	142	169	169	126	130	124	138	185	185	45.1	-73.27	2014	Vulpes vulpes	NA
nTH238	1	159	167	156	158	177	179	109	109	168	172	183	185	189	191	155	161	NA	NA	153	167	132	138	165	169	126	126	128	128	185	185	45.1	-73.27	2013	Vulpes vulpes	F
nTH239	2	167	167	160	168	177	179	109	111	172	172	175	185	189	189	165	169	161	161	153	167	136	142	169	169	126	130	124	138	185	185	45.59	-73.1	2014	Vulpes vulpes	NA
nTH240	1	165	167	156	168	175	177	105	111	168	168	181	183	189	191	155	161	NA	NA	153	153	136	138	167	169	126	126	124	138	185	185	45.2	-73.4	2012	Vulpes vulpes	F
nTH241	1	167	167	156	158	175	177	105	111	168	178	181	181	189	191	161	161	NA	NA	153	153	132	134	165	169	126	126	128	138	179	185	45.33	-73.2	2014	Vulpes vulpes	M
nTH242	1	167	167	156	158	175	175	107	109	166	168	179	183	189	191	155	165	NA	NA	153	167	132	138	169	169	126	126	124	128	181	185	45.03	-74.47	2013	Vulpes vulpes	NA
nTH243	1	167	167	156	158	173	175	107	111	170	172	183	185	189	189	161	161	NA	NA	165	167	138	138	165	169	126	126	124	128	181	185	45.06	-73.32	2014	Vulpes vulpes	NA
nTH244	1	167	167	156	164	175	177	111	115	168	168	185	193	191	191	169	169	NA	NA	153	167	136	136	169	169	126	126	134	138	185	185	46.28	-72.54	2012	Vulpes vulpes	F
nTH245	1	167	167	156	158	177	177	111	111	168	170	183	183	NA	NA	155	171	NA	NA	153	167	136	136	165	169	126	130	124	124	181	185	45.25	-71.77	2012	Vulpes vulpes	M
nTH247	1	167	167	156	168	177	177	107	111	170	172	179	185	189	189	161	161	NA	NA	153	165	142	142	169	169	126	126	124	126	185	185	45.14	-73.71	2014	Vulpes vulpes	NA
nTH248	1	159	167	156	156	175	177	105	109	172	178	181	183	189	189	161	171	NA	NA	153	153	136	142	169	169	126	126	128	128	183	185	45.18	-72.07	2014	Vulpes vulpes	NA
nTH249	1	167	167	156	168	177	179	109	111	170	170	181	181	189	191	161	161	NA	NA	167	167	138	142	169	169	126	126	124	128	185	185	45.23	-71.82	2013	Vulpes vulpes	NA
nTH250	1	165	167	156	168	177	179	101	109	164	164	183	183	185	187	155	161	NA	NA	153	153	136	142	169	169	126	126	138	138	185	185	45.43	-72.86	2013	Vulpes vulpes	F
nTH251	1	167	167	156	158	175	177	107	107	168	172	183	185	189	191	167	171	NA	NA	153	167	132	136	165	169	128	130	134	138	181	185	45.37	-72.13	2013	Vulpes vulpes	M
nTH252	1	167	167	156	158	177	177	103	105	NA	NA	NA	NA	189	191	155	161	157	157	153	153	140	142	169	171	126	126	126	134	185	185	45.17	-73.85	2013	Vulpes vulpes	M
nTH253	1	165	167	156	158	175	177	107	109	NA	NA	NA	NA	NA	NA	161	167	NA	NA	153	167	136	142	165	169	126	126	130	134	185	185	45.06	-73.26	2013	Vulpes vulpes	F
nTH254	1	167	167	156	158	177	177	111	111	NA	NA	NA	NA	NA	NA	155	165	NA	NA	153	167	134	138	169	169	126	126	126	134	181	185	45.75	-72.5	2013	Vulpes vulpes	NA
nTH255	1	165	167	156	158	173	177	105	115	NA	NA	NA	NA	NA	NA	NA	NA	NA	NA	153	167	136	138	169	169	126	126	128	130	185	185	45.2	-72.68	2012	Vulpes vulpes	F
nTH256	1	159	167	156	158	177	177	111	111	NA	NA	NA	NA	NA	NA	NA	NA	NA	NA	153	153	136	136	169	171	126	126	124	138	185	185	45.06	-73.18	2014	Vulpes vulpes	F
nTH260	1	159	165	160	160	175	179	107	109	172	174	183	185	189	189	155	161	151	159	NA	NA	NA	NA	169	169	126	126	124	134	185	185	45.31	-71.94	2012	Vulpes vulpes	F
nTH261	1	165	167	156	158	171	171	105	109	168	170	181	183	189	191	161	165	153	161	153	167	132	136	167	169	126	130	124	128	185	185	45.18	-73.4	2012	Vulpes vulpes	NA
nTH263	1	159	167	160	168	171	175	107	111	164	172	183	185	187	189	161	161	151	157	153	167	138	138	169	169	126	126	124	134	181	183	45.19	-73.81	2013	Vulpes vulpes	NA
nTH264	1	165	167	156	156	171	177	109	111	168	170	183	185	187	189	161	165	159	159	167	167	142	142	169	169	126	130	124	138	185	185	45.15	-73.81	2013	Vulpes vulpes	M
nTH265	1	159	165	160	168	179	183	109	111	172	178	183	183	189	189	161	161	157	161	153	153	138	142	169	169	126	130	124	132	185	185	45.33	-73.06	2013	Vulpes vulpes	M
nTH266	1	165	167	160	168	175	177	107	109	172	172	175	183	189	189	161	161	153	159	153	153	136	142	165	169	126	126	134	138	185	185	45.36	-73.29	2012	Vulpes vulpes	NA
nTH267	1	159	167	156	168	175	175	109	111	168	178	183	183	187	189	161	165	157	157	153	167	132	136	169	169	126	126	124	128	181	183	45.26	-71.89	2013	Vulpes vulpes	F
nTH268	1	159	165	156	168	171	175	105	109	170	178	179	183	189	189	161	167	157	159	153	167	136	142	169	171	126	130	124	134	183	185	45.2	-72.36	2014	Vulpes vulpes	F
nTH269	1	159	159	160	168	175	177	105	109	174	174	185	187	189	189	165	169	159	159	153	153	134	142	169	169	126	126	124	134	185	185	45.2	-73.26	2012	Vulpes vulpes	M
nTH270	1	159	167	162	162	171	177	107	109	168	170	183	185	189	189	161	165	153	157	153	167	138	142	169	169	126	126	124	134	183	185	45.18	-73.9	2013	Vulpes vulpes	NA
nTH271	1	159	159	156	156	175	183	107	109	168	170	183	185	NA	NA	161	161	NA	NA	167	167	132	136	167	169	126	126	124	134	185	185	45.19	-71.98	2014	Vulpes vulpes	F
nTH272	1	167	167	158	160	175	175	105	111	172	174	183	185	189	189	155	161	151	159	153	167	136	138	169	169	126	128	124	134	185	185	45.39	-71.8	2014	Vulpes vulpes	F
nTH273	1	167	167	156	160	179	179	105	111	172	174	179	183	189	189	161	163	157	157	153	167	136	142	169	171	126	126	124	128	185	185	45.66	-72.34	2014	Vulpes vulpes	M
nTH274	1	159	167	160	168	171	175	105	113	168	168	175	185	189	189	161	161	153	161	153	167	136	136	167	169	126	126	124	134	185	185	45.18	-73.49	2012	Vulpes vulpes	M
nTH275	1	159	167	160	160	179	183	111	115	168	170	181	183	189	189	157	161	157	157	NA	NA	NA	NA	169	169	126	126	124	134	185	185	46.28	-72.54	2012	Vulpes vulpes	M
nTH276	1	167	167	158	158	173	175	109	111	168	170	181	183	187	189	165	167	159	159	153	167	136	138	167	169	126	126	126	134	179	185	58.11	-68.4	2012	Vulpes vulpes	M
nTH277	1	159	167	158	168	171	179	109	109	170	178	181	183	189	191	155	161	151	151	153	165	138	142	169	169	126	128	124	126	185	187	45.04	-73.83	2013	Vulpes vulpes	NA
nTH278	1	167	167	156	160	171	177	105	109	168	170	181	185	189	191	161	161	151	157	165	167	138	140	169	169	126	126	124	126	185	185	47.96	-77.05	2012	Vulpes vulpes	M
nTH279	1	NA	NA	NA	NA	NA	NA	107	109	168	178	185	187	189	189	161	161	151	151	153	167	136	138	167	169	126	126	124	126	185	185	45.59	-73.1	2014	Vulpes vulpes	F
nTH281	1	159	165	156	166	171	179	105	111	170	172	183	185	NA	NA	161	165	NA	NA	153	167	138	138	169	169	126	126	124	128	185	185	45.35	-71.9	2014	Vulpes vulpes	F
nTH282	1	165	167	156	168	171	173	93	107	170	172	183	185	189	189	161	165	151	159	167	167	138	138	169	169	126	126	124	128	185	185	45.09	-74.16	2013	Vulpes vulpes	M
nTH283	1	167	167	160	168	171	183	107	107	168	170	181	183	189	189	163	167	159	159	153	167	136	138	169	169	126	130	124	134	185	185	45.04	-71.91	2012	Vulpes vulpes	NA
nTH284	1	159	167	156	168	171	183	105	109	168	170	181	183	189	189	165	165	151	157	167	167	138	142	169	169	126	126	124	134	185	185	45.41	-71.85	2013	Vulpes vulpes	F
nTH285	1	159	167	156	158	177	179	103	111	168	170	181	181	189	191	153	161	157	159	153	167	138	138	169	169	126	126	124	134	185	185	45.34	-73.7	2012	Vulpes vulpes	M
nTH286	1	167	167	156	158	177	177	105	109	NA	NA	181	183	189	189	161	167	151	151	153	167	136	138	169	169	126	126	124	134	185	185	45.05	-74.27	2013	Vulpes vulpes	NA
nTH287	1	167	167	160	160	171	171	111	111	NA	NA	NA	NA	187	189	161	161	151	161	153	167	136	136	169	169	126	126	124	130	185	185	45.65	-72.92	2012	Vulpes vulpes	F
nTH289	1	159	159	168	168	171	173	105	105	168	170	181	183	189	193	161	171	157	161	NA	NA	NA	NA	165	169	126	130	134	138	185	185	46.03	-73.13	2012	Vulpes vulpes	M
nTH291	1	165	167	160	164	171	175	107	107	170	172	183	185	189	189	161	163	159	159	NA	NA	NA	NA	169	169	126	128	124	126	183	185	45.05	-72.08	2014	Vulpes vulpes	M
nTH292	1	NA	NA	NA	NA	NA	NA	107	111	170	172	183	185	189	189	161	161	157	159	NA	NA	NA	NA	165	169	126	126	134	134	181	185	45.4	-72.61	2014	Vulpes vulpes	M
nTH293	1	159	167	156	160	177	183	109	111	170	170	183	183	189	189	161	167	157	157	NA	NA	NA	NA	165	169	126	126	128	128	181	185	45.4	-72.61	2012	Vulpes vulpes	M
nTH294	1	167	167	164	168	177	181	103	107	168	172	183	183	189	189	161	161	151	159	153	167	132	136	165	169	126	126	134	138	185	185	45.11	-74.18	2014	Vulpes vulpes	NA
nTH296	1	159	167	164	168	173	183	107	113	170	172	183	185	189	189	155	165	157	159	153	167	136	138	NA	NA	NA	NA	NA	NA	NA	NA	45.63	-72.84	2013	Vulpes vulpes	F
nTH297	1	159	169	160	160	175	175	105	105	170	170	179	183	189	191	161	167	157	159	153	167	136	138	169	169	126	130	126	128	185	185	45.18	-73.52	2013	Vulpes vulpes	M
nTH298	1	159	167	160	168	173	175	105	105	168	170	183	185	189	189	161	165	157	159	NA	NA	NA	NA	167	169	126	126	128	134	185	185	45.39	-72.08	2012	Vulpes vulpes	F
nTH299	1	165	167	160	160	173	177	107	111	170	170	183	183	189	189	161	161	161	161	153	167	138	138	165	169	126	126	124	130	185	185	45.72	-73	2012	Vulpes vulpes	F
nTH301	1	159	165	160	162	171	179	105	109	170	178	181	183	189	189	161	169	151	157	153	167	136	138	NA	NA	NA	NA	NA	NA	NA	NA	45.1	-74.11	2014	Vulpes vulpes	F
nTH302	1	NA	NA	NA	NA	NA	NA	109	111	168	172	179	183	191	191	161	165	159	161	NA	NA	NA	NA	169	169	126	130	126	138	185	185	45.86	-72.49	2012	Vulpes vulpes	M
nTH304	1	167	167	160	168	171	179	107	109	170	170	181	183	189	189	161	161	157	159	153	167	136	144	165	169	126	126	126	138	181	183	45.32	-72.3	2013	Vulpes vulpes	NA
nTH305	1	167	167	156	160	171	175	105	109	170	170	181	181	NA	NA	161	165	NA	NA	153	167	132	136	169	169	126	126	124	138	185	185	45.2	-73.4	2013	Vulpes vulpes	NA
nTH306	1	159	167	156	168	173	177	101	105	170	172	183	185	189	189	161	165	159	161	153	167	134	138	NA	NA	NA	NA	NA	NA	NA	NA	45.19	-72.08	2012	Vulpes vulpes	NA
nTH307	1	165	167	156	156	171	177	103	109	168	172	183	185	189	189	161	161	157	157	167	167	136	136	NA	NA	NA	NA	NA	NA	NA	NA	45.02	-74.41	2013	Vulpes vulpes	NA
nTH309	1	NA	NA	NA	NA	NA	NA	107	113	170	178	183	185	189	189	161	161	157	159	153	153	136	142	165	169	126	130	124	134	185	185	45.27	-71.83	2013	Vulpes vulpes	M
nTH310	1	167	167	158	168	177	181	107	109	170	170	183	185	189	189	161	161	151	151	NA	NA	NA	NA	169	169	126	126	126	128	181	185	45.38	-72.93	2014	Vulpes vulpes	NA
nTH311	1	159	167	164	168	173	183	111	111	164	172	181	183	189	189	161	167	151	161	NA	NA	NA	NA	165	165	126	126	128	138	183	185	45.29	-72.03	2014	Vulpes vulpes	NA
nTH312	1	159	165	166	168	173	183	105	109	170	170	183	185	189	191	161	161	151	157	NA	NA	NA	NA	169	169	128	130	124	128	185	185	45.15	-73.24	2013	Vulpes vulpes	F
nTH313	1	165	167	156	160	173	177	109	109	170	178	185	185	189	189	161	167	151	151	167	167	142	142	NA	NA	NA	NA	NA	NA	NA	NA	45.07	-74.28	2013	Vulpes vulpes	M
nTH314	1	159	167	156	162	175	177	109	109	168	174	181	185	189	193	161	161	157	159	153	167	132	138	169	169	126	126	128	130	179	187	45.04	-74.47	2013	Vulpes vulpes	NA
nTH315	1	165	167	156	168	171	175	107	115	168	170	183	185	189	191	161	161	153	157	153	167	136	144	169	169	126	130	124	126	185	185	45.13	-73.52	2014	Vulpes vulpes	F
nTH316	1	159	165	168	168	175	177	111	111	172	178	179	185	189	189	155	157	157	161	153	167	132	138	NA	NA	NA	NA	NA	NA	NA	NA	45.08	-73.56	2012	Vulpes vulpes	M
nTH317	1	159	167	158	160	175	179	109	111	166	168	181	183	189	191	161	161	159	159	165	167	136	142	NA	NA	NA	NA	NA	NA	NA	NA	45.06	-74.07	2013	Vulpes vulpes	NA
nTH319	1	165	167	160	168	171	177	111	111	168	172	183	185	189	189	161	161	157	157	153	167	136	136	169	169	126	126	128	134	183	185	45.33	-73.08	2012	Vulpes vulpes	NA
nTH320	1	167	167	156	158	175	175	107	109	170	172	179	181	191	191	161	161	157	159	153	165	136	136	NA	NA	NA	NA	NA	NA	NA	NA	45.3	-73.03	2014	Vulpes vulpes	M
nFOXAHF002Q	2	165	167	158	162	173	181	103	105	170	172	183	185	187	189	161	163	157	159	153	167	134	136	165	169	126	130	126	138	181	185	51.39	-78.88	2017	Vulpes vulpes	M
nFOXAHF005Q	2	165	167	158	160	173	177	103	109	166	170	183	185	189	189	163	167	157	157	NA	NA	138	144	165	171	126	126	126	126	179	181	51.39	-78.88	2018	Vulpes vulpes	F
nFOXAHF006Q	2	167	167	156	168	NA	NA	107	107	170	170	181	181	187	189	165	167	157	161	153	167	136	138	169	169	126	128	126	128	185	185	51.39	-78.88	2018	Vulpes vulpes	M
nFOXAHF010Q	2	159	159	158	168	175	175	105	109	168	170	181	185	187	187	155	163	157	161	153	167	136	136	165	165	126	126	126	134	181	185	50.22	-60.69	2017	Vulpes vulpes	F
nFOXAHF011Q	2	167	167	158	158	NA	NA	107	107	166	170	179	181	187	195	155	165	157	161	165	167	136	136	167	167	126	126	124	126	179	185	50.22	-60.69	2017	Vulpes vulpes	M
nFOXAHF012Q	2	165	167	160	166	171	173	107	109	168	168	181	181	187	189	163	165	151	157	153	165	136	138	167	169	126	128	126	134	183	185	50.22	-60.69	2017	Vulpes vulpes	M
nFOXAHF013Q	2	167	167	158	168	177	177	99	109	170	170	179	181	187	187	159	163	157	161	167	167	136	140	165	167	126	126	126	138	179	185	50.31	-63.99	2017	Vulpes vulpes	F
nFOXAHF014Q	2	167	167	158	160	171	171	109	109	170	170	181	181	187	189	165	165	151	153	153	167	138	138	165	169	126	126	124	126	185	189	50.23	-62.07	2017	Vulpes vulpes	F
nFOXAHF015Q	2	167	167	158	160	171	171	101	109	170	170	181	181	187	189	165	165	157	157	153	167	134	138	165	169	126	126	124	140	185	189	50.24	-62.09	2017	Vulpes vulpes	M
nFOXAHF016Q	2	165	167	160	166	179	181	99	107	170	170	179	183	189	195	161	165	151	161	167	167	136	136	167	169	126	126	134	134	181	185	50.31	-65.37	2017	Vulpes vulpes	M
nFOXAHF017Q	2	159	167	160	162	179	181	99	101	170	170	179	183	187	189	161	165	157	157	153	167	136	138	169	169	128	130	124	134	185	185	50.31	-65.37	2017	Vulpes vulpes	F
nFOXAHF018Q	2	167	167	158	164	171	173	107	115	168	168	181	181	189	195	165	165	157	161	153	165	136	138	167	167	126	126	126	134	179	181	51.43	-57.12	2017	Vulpes vulpes	M
nFOXAHF019Q	2	167	167	158	162	173	173	99	107	168	168	181	181	189	191	161	163	157	161	165	167	134	136	167	167	126	126	126	136	181	185	51.43	-57.12	2017	Vulpes vulpes	M
nFOXAHF020Q	2	167	167	160	162	173	177	107	109	170	170	185	185	187	189	155	155	151	157	153	167	130	140	165	171	126	126	134	134	181	181	51.43	-57.12	2017	Vulpes vulpes	M
nFOXAHF021Q	2	159	165	158	160	177	179	111	115	166	170	181	183	189	189	161	161	151	157	153	167	134	138	153	169	126	130	124	134	185	189	50.28	-65.65	2018	Vulpes vulpes	F
nFOXAHF022Q	2	167	167	158	158	173	177	107	111	168	168	175	183	187	187	163	171	157	157	153	153	134	136	165	171	126	128	134	138	179	181	50.5	-59.49	2017	Vulpes vulpes	F
nFOXAHF023Q	2	167	167	158	168	169	171	99	111	166	168	181	183	187	187	155	165	151	157	167	167	136	138	165	169	126	126	134	136	181	185	50.5	-59.49	2018	Vulpes vulpes	F
nFOXAHF024Q	2	167	167	158	158	171	171	101	107	166	168	179	185	187	187	163	165	157	161	153	167	134	138	165	167	126	126	126	134	179	185	50.5	-59.49	2018	Vulpes vulpes	F
nFOXAHF025Q	2	159	167	158	158	171	181	101	111	170	170	179	185	187	187	165	165	157	159	165	165	136	136	153	171	126	126	126	136	179	181	53.75	-79.04	2018	Vulpes vulpes	M
nFOXAHF026Q	2	167	167	158	160	171	177	109	109	170	170	179	181	189	191	165	167	157	157	153	165	134	138	167	171	126	126	136	136	179	185	50.31	-63.99	2017	Vulpes vulpes	F
nFOXAHF027Q	2	167	167	158	158	171	173	101	109	170	170	181	181	189	189	NA	NA	NA	NA	153	167	134	138	165	169	126	126	126	140	181	185	50.22	-62.07	2017	Vulpes vulpes	M
nFOXAHF028Q	2	167	167	148	166	173	177	101	109	166	166	181	185	187	189	161	165	151	157	165	167	136	142	165	169	126	128	126	138	181	181	50.47	-59.63	2017	Vulpes vulpes	M
nFOXAHF029Q	2	167	167	158	162	171	175	105	117	170	170	181	185	187	193	155	161	157	161	153	153	136	136	153	167	126	126	126	126	181	181	50.47	-59.63	2017	Vulpes vulpes	M
nFOXAHF030Q	2	167	167	166	168	171	173	107	107	170	174	181	181	187	187	155	163	151	157	165	167	132	136	165	169	126	126	132	132	181	181	50.47	-59.63	2017	Vulpes vulpes	F
nFOXAHF032Q	2	159	167	158	168	171	177	109	111	170	170	183	187	187	187	155	161	157	157	153	167	134	138	167	169	126	128	126	126	181	185	57.4	-76.37	2016	Vulpes vulpes	F
nFOXAHF033Q	2	167	167	156	164	171	173	109	109	170	170	181	183	187	187	163	165	157	157	153	167	136	136	167	169	126	126	126	138	181	185	58.46	-78.12	NA	Vulpes vulpes	M
nFOXAHF034Q	2	167	167	158	162	177	181	109	111	170	170	181	185	187	187	165	165	157	157	167	167	136	136	167	169	126	126	124	126	185	185	58.46	-78.12	NA	Vulpes vulpes	F
nFOXAHF035Q	2	159	167	158	168	177	181	109	109	170	186	183	185	187	189	155	165	157	157	153	167	136	136	167	169	126	126	132	134	179	185	57.4	-76.37	2016	Vulpes vulpes	M
nFOXAHF036Q	2	159	167	160	164	177	177	101	111	168	174	179	181	187	189	163	165	151	161	165	167	138	138	167	169	138	138	128	136	181	185	58.46	-78.12	NA	Vulpes vulpes	F
nFOXAHF037Q	2	159	167	158	158	175	181	109	109	170	170	183	183	187	195	165	165	157	161	153	167	134	140	165	169	138	138	124	126	181	181	58.46	-78.12	2017	Vulpes vulpes	M
nFOXAHF038Q	2	167	167	158	164	177	181	101	111	166	166	181	181	187	189	163	165	151	161	153	165	138	138	167	169	138	138	128	136	181	185	58.46	-78.12	2017	Vulpes vulpes	F
nFOXAHF039Q	2	167	167	158	168	173	173	109	109	168	168	181	183	187	189	155	161	157	161	153	167	138	138	165	169	126	138	126	126	185	185	58.46	-78.12	2017	Vulpes vulpes	M
nFOXAHF040Q	2	167	167	158	168	171	175	107	113	168	170	181	185	189	189	165	167	157	161	153	167	136	136	153	169	126	126	124	126	163	183	58.26	-67.76	NA	Vulpes vulpes	F
nFOXAHF041Q	2	159	167	164	166	173	177	105	113	170	170	179	181	189	189	165	165	151	157	153	165	132	140	167	169	126	128	126	136	179	181	58.26	-67.76	NA	Vulpes vulpes	M
nFOXAHF042Q	2	159	167	158	158	169	181	109	111	170	170	181	183	187	187	161	165	157	157	153	153	134	138	167	169	126	128	132	138	183	185	58.26	-67.76	NA	Vulpes vulpes	F
nFOXAHF043Q	2	165	167	158	164	173	175	99	115	166	166	181	185	189	189	161	165	157	161	153	165	136	140	165	169	126	126	124	126	163	181	58.26	-67.76	NA	Vulpes vulpes	M
nFOXAHF044Q	2	167	169	158	168	169	177	101	111	170	170	183	183	189	189	163	165	157	157	153	167	134	134	153	167	126	126	134	138	181	185	58.26	-67.76	NA	Vulpes vulpes	M
nFOXAHF045Q	2	165	167	158	164	175	177	111	117	170	172	181	181	187	187	163	165	157	157	153	165	136	140	169	171	126	126	126	136	179	183	58.26	-67.76	NA	Vulpes vulpes	F
nFOXAHF046Q	2	167	167	158	160	175	177	103	111	170	170	181	183	189	189	155	159	157	161	153	165	134	138	167	171	126	128	124	138	181	181	58.26	-67.76	NA	Vulpes vulpes	M
nFOXAHF047Q	2	167	167	158	160	173	177	107	109	168	170	181	189	187	189	165	165	157	157	165	165	136	136	153	171	126	126	126	140	163	185	58.26	-67.76	NA	Vulpes vulpes	F
nFOXAHF048Q	2	167	167	158	158	177	181	107	113	170	170	183	185	187	187	161	167	157	159	165	167	138	140	165	169	138	138	124	134	179	185	58.26	-67.76	NA	Vulpes vulpes	F
nFOXAHF049Q	2	159	167	160	162	171	171	117	117	164	164	185	185	187	189	163	171	153	161	153	167	134	136	169	171	126	126	126	138	181	181	58.26	-67.76	NA	Vulpes vulpes	M
nFOXAHF050Q	2	159	167	158	160	171	177	109	113	170	170	183	185	187	195	165	167	159	159	165	167	134	136	165	169	126	126	126	130	181	185	58.26	-67.76	NA	Vulpes vulpes	M
nFOXAHF051Q	2	167	167	158	158	171	173	109	113	166	168	179	183	187	189	163	165	157	161	165	167	136	136	165	167	126	126	130	134	181	185	58.26	-67.76	NA	Vulpes vulpes	M
nFOXAHF052Q	2	159	167	158	162	169	171	109	115	170	170	179	183	187	187	155	155	157	157	153	153	134	138	167	171	126	126	136	138	179	179	58.26	-67.76	NA	Vulpes vulpes	M
nFOXAHF053Q	2	159	159	158	162	175	181	107	109	170	170	179	181	189	189	165	165	151	157	153	167	136	136	153	167	126	126	130	138	179	185	58.26	-67.76	NA	Vulpes vulpes	M
nFOXAHF054Q	2	167	169	156	158	171	175	99	111	168	170	181	185	187	195	161	165	157	157	167	167	138	144	153	153	126	132	126	134	163	163	58.26	-67.76	NA	Vulpes vulpes	F
nFOXAHF055Q	2	159	167	158	162	175	177	109	117	170	170	183	183	189	189	161	171	157	159	153	167	138	140	153	169	126	126	126	132	185	185	58.26	-67.76	NA	Vulpes vulpes	M
nFOXAHF056Q	2	167	167	158	166	175	181	101	119	166	170	179	181	187	193	161	165	159	159	153	167	134	136	167	167	126	126	126	126	181	185	58.26	-67.76	NA	Vulpes vulpes	M
nFOXAHF057Q	2	167	167	158	160	173	181	111	121	170	170	181	183	187	191	155	155	157	157	153	167	136	138	167	169	126	126	126	134	179	185	58.26	-67.76	NA	Vulpes vulpes	F
nFOXAHF058Q	2	167	167	158	162	173	175	107	109	170	170	181	185	187	189	163	165	157	157	153	167	134	140	167	169	126	126	126	136	181	181	58.26	-67.76	NA	Vulpes vulpes	F
nFOXAHF059Q	2	159	159	158	158	177	183	99	101	172	172	179	185	187	187	163	165	157	161	153	153	134	134	167	167	126	126	126	126	181	185	58.26	-67.76	NA	Vulpes vulpes	F
nFOXAHF060Q	2	167	167	158	158	173	173	107	111	168	174	181	183	187	189	NA	NA	NA	NA	153	153	136	138	153	169	126	126	126	126	179	183	58.26	-67.76	NA	Vulpes vulpes	F
nFOXAHF061Q	2	167	167	158	162	175	177	109	111	166	166	181	185	187	189	163	163	157	161	153	165	136	136	167	171	126	126	126	126	163	181	58.26	-67.76	NA	Vulpes vulpes	M
nFOXAHF062Q	2	159	167	158	160	171	181	107	117	166	170	181	185	187	187	163	165	157	161	153	153	136	138	165	167	126	128	124	126	179	179	58.26	-67.76	NA	Vulpes vulpes	M
nFOXAHF063Q	2	167	167	158	158	173	177	109	109	168	170	181	181	187	189	155	165	151	157	153	153	136	136	167	167	126	128	126	126	181	185	58.26	-67.76	NA	Vulpes vulpes	M
nFOXAHF064Q	2	167	167	158	158	171	177	113	113	166	174	179	185	187	195	163	163	157	159	153	153	136	136	165	167	126	128	126	126	179	189	58.26	-67.76	NA	Vulpes vulpes	F
nFOXAHF065Q	2	159	167	158	158	177	177	99	109	168	170	183	183	189	195	163	165	157	157	153	165	134	136	NA	NA	126	126	126	132	179	185	58.26	-67.76	NA	Vulpes vulpes	F
nFOXAHF066Q	2	159	167	158	160	177	177	101	111	168	172	181	181	187	189	165	165	157	157	153	165	136	138	153	171	126	126	134	136	185	185	58.26	-67.76	NA	Vulpes vulpes	M
nFOXAHF067Q	2	167	167	158	160	171	175	109	109	170	170	181	181	187	193	165	167	153	157	153	167	136	138	169	169	126	126	132	132	181	185	58.26	-67.76	NA	Vulpes vulpes	M
nFOXAHF069Q	2	159	167	158	158	175	177	101	113	170	170	179	179	187	187	161	163	157	157	167	167	134	138	167	171	128	128	126	132	181	185	58.26	-67.76	NA	Vulpes vulpes	F
nFOXAHF070Q	2	165	167	158	158	171	173	99	107	166	170	181	183	187	187	155	165	151	159	153	153	134	138	167	169	126	132	124	126	163	181	58.26	-67.76	NA	Vulpes vulpes	M
nFOXAHF071Q	2	167	167	158	158	173	175	101	107	170	172	181	187	187	193	161	165	157	161	153	165	134	138	169	169	126	126	126	126	181	181	58.26	-67.76	NA	Vulpes vulpes	F
nFOXAHF072Q	2	167	167	158	168	173	173	109	111	164	164	181	185	189	189	NA	NA	NA	NA	153	167	136	140	167	171	126	126	126	126	179	181	56.56	-61.81	NA	Vulpes vulpes	F
nFOXAHF073Q	2	167	167	158	162	175	177	103	111	174	174	181	181	189	195	165	167	151	157	153	153	136	138	167	169	126	126	124	132	179	189	56.56	-61.81	NA	Vulpes vulpes	M
nFOXAHF074Q	2	167	167	158	168	173	181	109	111	170	170	179	181	NA	NA	155	167	157	161	167	167	136	136	169	171	126	126	128	132	179	189	56.56	-61.81	NA	Vulpes vulpes	F
nFOXAHF075Q	2	167	167	158	164	175	181	113	113	170	170	179	183	187	187	165	165	157	157	153	167	136	138	153	153	126	126	126	136	179	185	56.56	-61.81	NA	Vulpes vulpes	F
nFOXAHF076Q	2	167	167	158	158	173	175	105	109	170	170	183	183	189	189	165	165	157	157	153	153	136	138	165	169	126	126	126	138	185	185	56.56	-61.81	NA	Vulpes vulpes	M
nFOXAHF077Q	2	167	167	158	168	175	177	101	109	168	170	181	183	187	189	163	165	151	157	153	167	136	138	167	167	126	126	124	126	179	181	56.56	-61.81	NA	Vulpes vulpes	F
nFOXAHF078Q	2	167	167	158	158	173	175	107	117	174	174	179	185	189	189	163	165	161	161	153	165	134	140	169	171	126	126	124	126	163	185	56.56	-61.81	NA	Vulpes vulpes	M
nFOXAHF079Q	2	159	167	158	158	171	171	111	117	170	170	179	183	187	189	155	165	157	159	153	165	136	136	165	167	126	126	126	126	163	179	56.56	-61.81	NA	Vulpes vulpes	F
nFOXAHF080Q	2	159	167	158	160	171	173	101	101	170	170	181	181	187	189	165	165	151	151	153	165	136	138	165	169	126	128	126	136	181	181	53.33	-60.09	2017	Vulpes vulpes	M
nFOXAHF081Q	2	167	167	158	160	169	171	109	119	168	170	181	181	187	187	155	165	151	157	165	167	130	138	165	167	126	128	126	136	179	189	53.33	-60.09	2017	Vulpes vulpes	F
nFOXAHF082Q	2	167	167	158	162	171	177	105	113	174	174	181	181	187	187	163	163	157	165	153	153	136	142	153	165	126	126	134	138	181	181	53.33	-60.09	2017	Vulpes vulpes	M
nFOXAHF083Q	2	159	167	158	162	177	181	109	109	168	170	181	185	189	189	159	165	157	157	153	167	136	136	167	167	126	126	126	126	163	185	53.33	-60.09	NA	Vulpes vulpes	M
nFOXAHF084Q	2	167	167	160	162	171	175	109	109	170	170	181	183	187	189	NA	NA	NA	NA	153	153	136	138	167	169	126	126	126	138	179	183	53.33	-60.09	NA	Vulpes vulpes	F
nFOXAHF085Q	2	167	167	158	164	173	177	109	113	170	174	181	181	187	189	163	165	157	157	153	167	136	136	167	169	138	138	136	138	163	181	53.33	-60.09	NA	Vulpes vulpes	M
nFOXAHF086Q	2	165	167	158	158	173	181	105	113	170	170	179	181	193	195	163	165	157	157	153	153	134	136	167	169	126	126	126	126	181	185	53.33	-60.09	NA	Vulpes vulpes	F
nFOXAHF087Q	2	167	167	158	158	171	173	109	117	170	170	179	183	187	189	155	169	157	161	153	153	136	138	165	165	126	126	124	138	179	181	53.33	-60.09	NA	Vulpes vulpes	M
nFOXAHF088Q	2	165	167	158	158	175	175	111	115	166	174	181	181	187	189	165	165	159	161	165	167	136	138	165	169	126	126	126	126	183	185	53.33	-60.09	NA	Vulpes vulpes	M
nFOXAHF089Q	2	167	167	158	158	173	173	109	113	168	170	179	185	187	189	155	163	157	161	165	167	140	140	167	169	126	128	126	132	181	185	53.33	-60.09	NA	Vulpes vulpes	NA
nFOXAHF090Q	2	167	167	158	166	171	181	107	111	170	170	179	181	189	189	165	165	157	161	153	153	136	136	167	169	126	126	126	138	181	185	53.26	-63.14	NA	Vulpes vulpes	F
nFOXAHF091Q	2	167	167	158	162	173	177	111	113	166	168	179	183	187	187	163	165	157	157	153	153	136	140	165	165	126	126	126	140	185	185	53.33	-60.09	NA	Vulpes vulpes	M
nFOXAHF092Q	2	167	167	158	162	175	177	105	117	NA	NA	181	183	187	189	NA	NA	NA	NA	153	153	134	140	167	169	126	126	124	124	181	181	53.45	-60.03	NA	Vulpes vulpes	NA
nFOXAHF093Q	2	167	167	158	158	173	173	103	107	170	170	183	183	187	195	155	165	157	157	153	167	136	136	169	171	126	126	126	132	163	185	53.33	-60.09	NA	Vulpes vulpes	F
nFOXAHF094Q	2	159	167	158	162	173	177	99	111	166	168	181	185	187	189	163	165	157	165	153	165	136	138	165	169	126	126	134	136	163	185	53.33	-60.09	NA	Vulpes vulpes	F
nFOXAHF095Q	2	167	167	156	160	173	175	109	109	170	170	179	183	187	187	161	165	157	157	165	167	136	140	165	167	126	128	126	126	179	179	53.33	-60.09	NA	Vulpes vulpes	M
nFOXAHF096Q	2	159	167	158	164	177	181	111	117	170	170	181	183	187	189	165	165	157	161	153	153	136	138	167	167	126	126	126	128	181	181	53.45	-60.03	NA	Vulpes vulpes	M
nFOXAHF097Q	2	167	167	158	158	173	181	107	117	172	172	181	187	187	191	165	165	157	161	153	167	136	136	169	169	126	126	132	134	181	181	53.33	-60.09	2018	Vulpes vulpes	F
nFOXAHF098Q	2	167	167	158	166	171	177	101	107	166	170	179	183	187	189	159	167	157	161	167	167	134	138	171	171	126	126	134	138	179	185	53.33	-60.09	2018	Vulpes vulpes	F
nFOXAHF099Q	2	167	167	158	166	171	173	109	109	166	174	179	181	187	187	161	167	157	161	153	167	134	140	165	165	126	130	126	134	163	181	53.33	-60.09	2018	Vulpes vulpes	M
nFOXAHF101Q	2	167	167	158	160	171	181	109	111	170	170	179	181	189	189	155	165	157	157	153	167	134	138	165	167	126	128	126	132	185	185	53.33	-60.09	2017	Vulpes vulpes	F
nFOXAHF102Q	2	159	167	158	158	171	177	105	109	172	172	179	181	187	187	167	171	161	161	153	167	138	140	169	169	126	126	126	126	181	181	53.33	-60.09	NA	Vulpes vulpes	M
nFOXAHF103Q	2	167	167	158	158	171	177	99	111	170	170	179	183	189	189	165	165	157	159	153	165	138	138	167	171	126	126	126	126	181	185	53.33	-60.09	NA	Vulpes vulpes	M
nFOXAHF104Q	2	167	167	164	168	175	177	109	111	170	170	179	185	189	189	155	155	157	157	153	167	136	136	165	169	126	128	126	140	179	185	55.46	-60.24	NA	Vulpes vulpes	F
nFOXAHF105Q	2	167	167	160	168	171	183	107	115	166	168	181	183	187	189	161	165	157	161	167	167	134	136	171	171	126	126	126	126	181	181	55.46	-60.24	NA	Vulpes vulpes	F
nFOXAHF106Q	2	159	167	158	158	175	177	107	107	166	168	183	183	189	189	163	165	157	157	153	153	136	136	167	169	126	126	126	126	181	181	55.46	-60.24	NA	Vulpes vulpes	M
nFOXAHF107Q	2	167	167	158	168	175	177	99	113	NA	NA	179	187	187	189	165	167	157	159	153	167	134	136	165	169	126	126	126	128	181	181	55.46	-60.24	NA	Vulpes vulpes	M
nFOXAHF108Q	2	167	167	158	168	171	173	109	117	168	170	183	185	187	187	165	165	157	157	153	153	134	136	165	169	126	126	136	136	181	185	55.46	-60.24	NA	Vulpes vulpes	F
nFOXAHF109Q	2	159	167	160	162	171	177	111	111	NA	NA	185	185	189	189	163	165	157	161	165	167	130	134	171	171	126	126	126	136	185	187	55.46	-60.24	NA	Vulpes vulpes	M
nFOXAHF110Q	2	167	167	158	158	175	177	99	101	168	170	179	181	187	195	NA	NA	151	159	165	165	136	136	165	169	126	126	128	140	179	181	55.46	-60.24	NA	Vulpes vulpes	M
nFOXAHF111Q	2	159	167	158	158	177	177	101	101	166	170	181	183	189	189	155	163	157	157	153	167	138	138	167	169	126	126	138	138	181	185	55.46	-60.24	NA	Vulpes vulpes	F
nFOXAHF112Q	2	165	167	158	166	175	175	105	109	166	170	183	183	189	191	161	165	157	157	153	165	130	134	167	167	126	126	126	134	181	185	55.46	-60.24	NA	Vulpes vulpes	F
nFOXAHF113Q	2	165	167	158	158	173	183	109	113	166	170	181	183	189	189	165	165	157	159	165	165	136	140	165	165	126	126	126	136	179	181	55.46	-60.24	NA	Vulpes vulpes	F
nFOXAHF114Q	2	165	167	160	164	173	175	107	111	166	168	183	187	189	195	163	171	157	157	153	167	134	136	167	171	126	128	134	136	163	185	55.46	-60.24	NA	Vulpes vulpes	NA
nFOXAHF115Q	2	167	167	158	158	171	173	101	109	164	174	181	181	187	189	161	167	159	161	165	165	136	136	165	169	126	126	126	136	179	181	55.46	-60.24	NA	Vulpes vulpes	F
nFOXAHF116Q	2	159	167	164	168	181	181	109	111	170	170	183	185	187	189	155	165	157	157	153	153	136	138	153	167	126	126	126	126	185	189	55.46	-60.24	NA	Vulpes vulpes	F
nFOXAHF117Q	2	167	167	158	162	173	181	107	113	168	170	179	183	191	195	155	165	157	157	153	153	136	140	165	169	126	126	134	134	179	179	55.46	-60.24	NA	Vulpes vulpes	NA
nFOXAHF119Q	2	167	167	158	158	173	177	109	111	170	170	181	183	189	189	161	163	161	161	167	167	138	140	167	167	126	126	136	136	179	185	55.46	-60.24	NA	Vulpes vulpes	M
nFOXAHF121Q	2	167	167	158	158	171	173	109	113	166	166	179	179	189	189	155	163	161	161	153	165	136	138	169	169	126	126	126	126	163	187	55.46	-60.24	NA	Vulpes vulpes	M
nFOXAHF123Q	2	167	167	148	158	177	181	107	107	166	170	181	185	187	187	165	167	151	157	153	167	134	136	153	165	126	126	126	126	181	183	55.46	-60.24	NA	Vulpes vulpes	M
nFOXAHF124Q	2	167	167	158	158	177	181	109	109	166	170	181	181	189	193	165	165	157	161	165	165	136	140	167	167	138	138	126	138	181	185	55.46	-60.24	NA	Vulpes vulpes	F
nFOXAHF125Q	2	167	167	158	158	177	181	109	109	166	170	181	181	189	193	165	165	157	161	165	165	136	140	167	167	138	138	126	138	181	185	55.46	-60.24	NA	Vulpes vulpes	M
nFOXAHF126Q	2	167	167	158	168	171	183	105	113	170	170	181	183	187	189	155	167	157	161	167	167	134	134	167	171	126	126	126	138	179	181	55.46	-60.24	NA	Vulpes vulpes	F
nFOXAHF127Q	2	167	167	158	160	171	175	113	113	166	170	183	185	187	189	155	165	157	161	153	167	136	138	153	165	126	128	126	140	185	185	55.46	-60.24	NA	Vulpes vulpes	M
nFOXAHF128Q	2	159	167	158	158	171	175	109	109	170	170	179	181	189	189	155	165	157	159	153	167	136	138	165	169	126	128	126	126	185	185	55.46	-60.24	NA	Vulpes vulpes	F
nFOXAHF129Q	2	167	167	158	162	171	177	107	109	170	170	181	183	187	189	159	165	NA	NA	153	153	134	138	167	171	126	126	126	134	181	181	55.46	-60.24	NA	Vulpes vulpes	F
nFOXAHF130Q	2	167	167	162	162	173	173	107	109	170	170	183	185	189	189	NA	NA	NA	NA	153	153	134	140	167	171	NA	NA	126	126	181	185	55.46	-60.24	NA	Vulpes vulpes	M
nFOXAHF131Q	2	167	169	158	158	171	171	99	113	170	170	181	183	187	187	155	155	157	161	153	167	134	138	167	169	126	126	126	138	185	189	55.46	-60.24	NA	Vulpes vulpes	M
nFOXAHF132Q	2	167	167	158	158	173	173	109	113	164	164	181	181	187	189	163	163	157	159	167	167	136	140	169	169	126	128	126	134	185	185	55.46	-60.24	NA	Vulpes vulpes	F
nFOXAHF133Q	2	167	167	158	158	169	181	109	111	170	170	181	183	187	189	165	165	151	157	167	167	136	138	167	167	126	126	126	126	179	185	53.4	-65.09	2018	Vulpes vulpes	F
nFOXAHF134Q	2	165	167	158	168	171	181	99	109	166	170	179	179	187	189	155	165	157	159	167	169	134	134	167	171	126	126	126	140	181	185	53.34	-65.71	2018	Vulpes vulpes	M
nFOXAHF135Q	2	167	167	158	164	171	173	99	109	170	170	179	181	187	187	167	169	157	157	153	167	136	138	167	167	126	126	126	128	163	179	53.07	-66.2	2018	Vulpes vulpes	M
nFOXAHF136Q	2	NA	NA	NA	NA	175	179	105	107	170	170	181	185	187	189	165	165	157	157	153	153	136	140	153	171	126	126	134	136	179	185	52.94	-66.87	2018	Vulpes vulpes	F
nFOXAHF137Q	2	159	167	158	158	171	173	109	113	166	170	181	183	189	195	155	161	157	161	165	167	136	136	165	169	126	126	124	136	181	185	52.92	-66.87	2018	Vulpes vulpes	M
nFOXAHF138Q	2	167	167	162	162	173	177	109	113	166	170	179	181	187	189	155	155	161	161	153	153	136	140	167	169	126	128	126	136	163	181	53.35	-65.6	2018	Vulpes vulpes	M
nFOXAHF139Q	2	167	167	158	168	171	177	107	113	166	174	181	185	187	189	161	165	151	157	167	167	136	136	169	169	126	126	124	126	163	185	53.04	-66.6	2018	Vulpes vulpes	F
nFOXAHF140Q	2	167	167	156	160	177	181	101	111	166	170	179	185	187	189	165	165	151	157	153	167	136	138	167	169	126	126	126	126	163	181	52.98	-66.92	2018	Vulpes vulpes	F
nFOXAHF141Q	2	167	167	158	158	177	181	113	113	166	166	179	183	187	189	155	165	157	157	153	167	136	138	153	171	126	126	126	136	185	185	52.93	-66.87	2018	Vulpes vulpes	M
nFOXAHF142Q	2	159	167	158	164	171	173	93	109	170	170	179	181	187	189	165	165	157	161	167	167	136	140	167	169	126	126	126	126	163	181	53.34	-65.63	2018	Vulpes vulpes	F
nFOXAHF143Q	2	167	167	158	164	175	175	109	109	168	168	181	183	187	191	155	163	157	157	165	167	136	138	165	169	128	128	140	140	179	189	53.41	-65.31	2018	Vulpes vulpes	M
nFOXAHF144Q	2	159	167	158	160	171	173	103	111	170	170	181	185	187	191	163	165	157	157	153	167	NA	NA	167	169	126	126	130	132	185	187	53.14	-66.1	2018	Vulpes vulpes	M
nFOXAHF145Q	2	159	167	158	158	171	181	107	111	170	170	179	185	187	189	165	165	157	157	153	167	138	138	165	169	126	126	130	136	185	185	53.34	-65.71	2018	Vulpes vulpes	F
nFOXAHF146Q	2	167	167	158	164	175	177	111	111	168	170	181	185	187	189	165	165	151	157	165	167	136	138	169	169	126	126	124	126	181	185	52.97	-66.84	2018	Vulpes vulpes	F
nFOXAHF147Q	2	167	167	158	158	177	181	103	113	168	170	175	181	187	189	165	167	157	157	153	165	136	140	167	169	126	126	124	126	163	185	52.92	-66.87	2018	Vulpes vulpes	M
nFOXAHF148Q	2	167	167	158	158	173	175	109	115	168	168	179	183	189	193	161	163	157	157	153	167	134	136	165	167	126	126	126	136	179	185	52.93	-67	2018	Vulpes vulpes	F
nFOXAHF149Q	2	159	167	158	158	173	177	99	109	168	170	181	183	189	189	161	165	157	159	153	165	136	136	165	167	126	126	132	134	185	185	53.05	-66.27	2018	Vulpes vulpes	M
nFOXAHF150Q	2	159	159	158	158	171	173	101	107	170	172	181	183	189	189	159	163	157	157	153	165	134	136	167	171	126	126	126	134	179	181	53.05	-66	2018	Vulpes vulpes	M
nFOXAHF151Q	2	167	167	164	164	173	177	101	113	170	170	183	183	187	187	155	161	157	159	153	167	134	136	169	171	126	126	126	136	179	185	56.81	-76.51	NA	Vulpes vulpes	M
nFOXAHF152Q	2	167	167	158	168	175	177	107	107	170	170	181	185	189	189	155	165	157	161	167	167	138	140	167	167	126	126	126	126	179	181	56.81	-76.51	NA	Vulpes vulpes	M
nFOXAHF153Q	2	167	167	156	158	175	177	109	109	170	170	183	183	189	189	155	165	159	161	165	167	NA	NA	169	169	126	126	126	140	181	185	56.81	-76.51	NA	Vulpes vulpes	F
nFOXAHF154Q	2	159	167	158	164	173	177	109	109	170	170	179	185	187	189	163	165	151	157	153	167	136	136	167	167	126	126	132	140	181	181	56.81	-76.51	NA	Vulpes vulpes	M
nFOXAHF155Q	2	167	167	158	158	171	173	109	111	170	170	179	183	187	189	161	165	151	151	153	153	134	138	153	167	126	126	126	130	185	187	56.81	-76.51	NA	Vulpes vulpes	F
nFOXAHF156Q	2	159	169	158	158	173	177	107	109	170	170	183	185	189	189	155	161	157	157	153	153	136	136	153	165	138	138	126	136	181	183	56.81	-76.51	NA	Vulpes vulpes	M
nFOXAHF157Q	2	167	167	158	160	169	177	101	109	168	168	179	183	187	189	165	167	157	157	165	165	138	138	169	169	126	126	126	134	185	185	56.81	-76.51	NA	Vulpes vulpes	NA
nFOXAHF158Q	2	167	167	158	162	173	181	109	111	166	170	185	185	187	187	155	165	157	161	153	167	136	136	167	167	126	126	126	126	183	185	56.81	-76.51	NA	Vulpes vulpes	M
nFOXAHF160Q	2	167	167	162	164	171	177	107	109	166	170	181	181	187	189	163	171	157	157	153	153	136	136	167	169	126	130	124	126	185	185	56.81	-76.51	NA	Vulpes vulpes	M
nFOXAHF161Q	2	167	169	158	158	171	181	109	113	170	170	181	185	187	189	165	171	157	157	153	153	136	138	167	169	126	126	126	126	163	185	56.81	-76.51	NA	Vulpes vulpes	F
nFOXAHF162Q	2	167	167	158	168	171	177	107	111	166	170	181	183	187	187	NA	NA	NA	NA	153	167	134	136	169	169	126	126	126	134	179	185	56.81	-76.51	NA	Vulpes vulpes	M
nFOXAHF163Q	2	159	167	158	168	171	177	109	111	170	170	179	179	187	189	155	155	157	157	153	167	138	138	165	167	126	126	126	138	181	185	58.68	-69.96	NA	Vulpes vulpes	F
nFOXAHF164Q	2	159	167	158	158	173	177	105	107	170	170	181	183	187	191	165	165	157	157	153	167	138	138	165	167	126	126	124	126	179	185	58.68	-69.96	NA	Vulpes vulpes	F
nFOXAHF165Q	2	167	167	158	158	171	173	101	107	174	174	181	183	187	191	165	165	151	157	153	153	136	138	165	169	126	126	126	136	163	181	58.68	-69.96	NA	Vulpes vulpes	M
nFOXAHF166Q	2	167	169	158	158	177	181	101	107	170	172	179	181	187	189	155	165	157	157	153	153	134	136	167	169	126	126	126	128	185	185	58.68	-69.96	NA	Vulpes vulpes	M
nFOXAHF167Q	2	165	167	158	158	177	181	111	113	166	166	181	181	189	195	165	165	151	153	153	167	136	136	153	167	126	126	126	136	181	185	58.68	-69.96	NA	Vulpes vulpes	M
nFOXAHF168Q	2	167	167	158	166	171	177	109	111	168	170	179	185	187	187	155	163	151	157	153	167	136	138	165	171	126	126	126	136	181	189	58.68	-69.96	NA	Vulpes vulpes	M
nFOXAHF169Q	2	159	167	NA	NA	NA	NA	101	109	174	174	181	185	189	189	155	165	157	161	153	153	136	136	167	167	126	126	124	124	181	185	58.68	-69.96	NA	Vulpes vulpes	M
nFOXAHF170Q	2	167	167	158	158	177	177	103	109	170	170	183	183	187	189	165	165	157	161	165	167	132	134	165	167	126	126	126	136	163	185	58.68	-69.96	NA	Vulpes vulpes	M
nFOXAHF171Q	2	167	167	158	168	177	181	109	109	170	170	185	185	187	189	165	165	157	157	153	167	138	138	153	169	126	126	134	136	179	185	58.68	-69.96	NA	Vulpes vulpes	F
nFOXAHF172Q	2	167	167	158	158	177	181	101	109	170	170	181	181	189	189	155	165	157	157	153	167	134	136	165	167	126	126	126	136	185	185	58.68	-69.96	NA	Vulpes vulpes	M
nFOXAHF173Q	2	167	167	158	168	171	177	109	109	170	170	179	179	189	189	165	167	157	159	153	165	136	140	165	167	126	126	126	126	185	185	58.68	-69.96	NA	Vulpes vulpes	M
nFOXAHF174Q	2	167	167	158	158	171	179	115	115	170	170	179	183	187	189	155	163	153	159	167	167	136	138	165	167	126	126	124	138	179	179	58.68	-69.96	NA	Vulpes vulpes	M
nFOXAHF175Q	2	159	167	158	168	173	173	101	111	166	168	181	185	187	189	155	155	157	161	153	167	136	136	167	171	126	126	126	136	163	185	58.68	-69.96	NA	Vulpes vulpes	M
nFOXAHF176Q	2	159	159	158	160	171	177	101	111	166	170	181	185	187	189	163	165	157	157	153	165	134	134	167	169	138	138	126	136	181	181	58.68	-69.96	NA	Vulpes vulpes	M
nFOXAHF177Q	2	159	167	158	168	171	173	107	115	170	170	179	183	187	187	155	165	157	161	153	167	134	134	165	167	126	130	126	132	185	185	58.68	-69.96	NA	Vulpes vulpes	F
nFOXAHF178Q	2	167	167	158	158	173	177	107	109	168	170	181	185	187	195	155	165	157	157	153	153	136	136	167	167	126	126	126	126	179	185	58.68	-69.96	NA	Vulpes vulpes	M
nFOXAHF179Q	2	167	167	158	168	171	173	109	113	170	170	179	179	189	189	159	165	159	161	153	167	136	138	167	169	126	126	126	130	179	185	58.68	-69.96	NA	Vulpes vulpes	M
nFOXAHF180Q	2	167	167	164	168	175	181	109	121	170	174	179	181	189	189	155	161	151	157	153	153	136	136	167	167	126	126	126	126	181	181	58.68	-69.96	NA	Vulpes vulpes	M
nFOXAHF181Q	2	167	167	156	158	169	173	109	115	170	174	179	183	187	187	155	155	153	153	153	167	134	138	153	167	126	126	126	138	179	185	58.68	-69.96	NA	Vulpes vulpes	F
nFOXAHF182Q	2	167	167	158	158	171	171	111	111	166	166	181	181	187	187	NA	NA	157	157	153	167	130	138	167	169	126	126	126	140	183	187	58.68	-69.96	NA	Vulpes vulpes	F
nFOXAHF183Q	2	159	167	160	166	171	173	103	109	168	170	179	181	189	189	161	165	157	161	153	167	136	136	169	169	126	130	124	136	185	185	58.68	-69.96	NA	Vulpes vulpes	M
nFOXAHF185Q	2	167	167	158	158	177	181	107	109	172	172	179	181	187	189	165	165	157	157	153	153	134	134	165	167	126	126	126	126	185	185	58.68	-69.96	NA	Vulpes vulpes	M
nFOXAHF186Q	2	159	167	156	168	173	173	109	111	166	166	183	183	187	187	155	165	157	157	153	167	134	138	153	171	126	126	126	136	181	185	58.68	-69.96	NA	Vulpes vulpes	F
nFOXAHF187Q	2	167	167	158	162	173	177	109	125	170	170	181	183	187	189	155	165	157	157	153	153	136	138	169	171	126	130	126	126	183	185	58.68	-69.96	NA	Vulpes vulpes	M
nFOXAHF189Q	2	167	167	158	158	171	175	105	105	166	170	181	181	187	189	165	165	157	157	153	153	136	136	167	169	126	130	126	126	163	181	58.68	-69.96	NA	Vulpes vulpes	F
nFOXAHF190Q	2	167	167	158	166	173	181	107	111	168	168	181	181	191	195	165	165	151	157	167	167	136	138	153	169	126	126	134	136	181	181	58.68	-69.96	NA	Vulpes vulpes	F
nFOXAHF191Q	2	165	167	158	158	175	177	109	115	170	170	181	181	189	193	165	165	157	161	153	165	138	140	165	169	126	130	126	126	179	185	58.68	-69.96	NA	Vulpes vulpes	M
nFOXAHF192Q	2	167	167	164	166	173	181	107	113	168	170	179	179	189	191	155	165	151	157	167	167	136	138	165	171	126	126	134	140	181	181	58.68	-69.96	NA	Vulpes vulpes	F
nFOXAHF194Q	2	167	167	158	158	173	181	109	109	170	170	179	179	187	189	161	167	157	157	165	165	136	140	167	167	138	138	126	138	181	185	58.68	-69.96	NA	Vulpes vulpes	F
nFOXAHF195Q	2	167	167	158	168	171	177	103	111	166	170	181	185	189	189	155	165	157	157	153	153	136	138	167	167	126	126	134	136	163	185	58.68	-69.96	NA	Vulpes vulpes	M
nFOXAHF196Q	2	167	167	158	158	169	177	103	113	NA	NA	181	181	187	189	155	161	157	161	153	167	136	140	NA	NA	126	126	126	134	181	185	58.68	-69.96	NA	Vulpes vulpes	M
nFOXAHF197Q	2	159	167	158	158	175	177	101	121	170	170	183	185	189	189	NA	NA	NA	NA	153	167	134	136	165	169	126	126	134	136	179	185	58.68	-69.96	NA	Vulpes vulpes	M
nFOXAHF198Q	2	167	167	158	158	175	177	111	111	170	170	185	185	187	189	163	165	157	157	153	167	136	138	167	167	126	126	126	126	179	179	58.68	-69.96	NA	Vulpes vulpes	M
nFOXAHF200Q	2	167	167	156	162	169	171	101	115	174	174	181	183	187	187	NA	NA	153	157	153	167	136	138	165	167	126	126	126	136	185	185	58.68	-69.96	NA	Vulpes vulpes	M
nFOXAHF201Q	2	167	167	158	168	171	177	105	113	166	168	181	183	189	189	161	161	157	157	153	165	136	142	153	165	126	126	132	136	179	179	58.68	-69.96	NA	Vulpes vulpes	M
nFOXAHF202Q	2	159	167	160	168	171	171	99	113	170	170	181	185	187	189	163	165	157	157	153	153	138	140	165	171	126	126	126	126	179	185	58.68	-69.96	NA	Vulpes vulpes	F
nFOXAHF204Q	2	167	167	162	168	171	171	107	111	170	170	185	185	187	187	161	165	157	157	153	153	136	138	165	169	126	128	126	128	185	185	58.68	-69.96	NA	Vulpes vulpes	F
nFOXAHF205Q	2	167	167	158	158	173	181	107	107	166	170	181	187	187	189	155	161	157	157	153	153	138	138	169	171	126	126	126	126	163	179	58.68	-69.96	NA	Vulpes vulpes	M
nFOXAHF206Q	2	159	165	158	158	171	177	105	109	166	168	181	185	187	187	163	165	157	159	167	167	134	138	169	169	126	126	126	140	163	181	56.81	-76.51	NA	Vulpes vulpes	M
nFOXAHF207Q	2	167	167	158	158	171	173	109	115	170	170	179	181	187	187	165	165	151	157	153	167	136	138	165	165	138	138	126	136	179	185	56.81	-76.51	NA	Vulpes vulpes	M
nFOXAHF208Q	2	167	167	158	166	175	181	103	107	164	170	179	181	187	189	155	163	151	157	153	167	136	138	169	169	126	128	126	136	179	185	53.75	-79.04	2018	Vulpes vulpes	F
nFOXAHF209Q	2	167	167	162	168	177	183	101	107	170	170	183	183	189	191	155	165	151	161	153	153	136	138	167	167	126	128	126	126	181	185	53.75	-79.04	NA	Vulpes vulpes	M
nFOXAHF210Q	2	167	167	162	162	177	181	107	109	170	170	183	183	189	189	155	161	153	157	165	167	134	134	169	169	126	126	124	138	185	185	53.75	-79.04	NA	Vulpes vulpes	F
nFOXCW001	2	167	167	158	158	175	177	101	111	NA	NA	181	181	189	189	161	165	151	161	153	165	134	136	169	171	126	126	126	136	163	183	58.68	-69.96	NA	Vulpes vulpes	M
nFOXCW002	2	167	167	158	164	171	177	101	107	170	170	179	185	189	189	163	165	157	161	153	153	134	136	153	171	126	126	126	136	179	185	58.68	-69.96	NA	Vulpes vulpes	M
nFOXCW003	2	167	167	158	168	169	175	109	109	166	170	181	181	187	187	155	167	157	157	153	167	134	134	153	169	126	126	126	138	179	181	58.68	-69.96	NA	Vulpes vulpes	M
nFOXCW005	2	159	167	158	158	173	175	107	109	170	170	183	183	187	191	NA	NA	157	157	153	167	134	134	165	165	NA	NA	126	136	179	185	53.75	-78.92	NA	Vulpes vulpes	M
nFOXCW006	2	167	167	158	158	173	173	109	109	168	172	181	181	187	187	155	161	157	161	153	153	134	134	167	169	126	126	126	130	185	185	51.48	-78.72	NA	Vulpes vulpes	M
nFOXCW007	2	159	159	158	162	173	183	105	107	166	170	181	181	189	189	165	167	157	157	153	167	138	140	153	165	126	126	126	128	179	181	51.48	-78.74	NA	Vulpes vulpes	M
nFOXCW008	2	167	169	NA	NA	169	177	99	99	170	170	183	183	189	189	NA	NA	NA	NA	NA	NA	136	138	165	169	126	130	126	126	NA	NA	53.73	-78.57	NA	Vulpes vulpes	F
nFOXCW009	2	159	167	158	162	171	171	107	111	168	170	181	185	187	193	161	167	157	159	153	167	138	138	167	167	126	126	126	136	183	185	52.85	-78.82	NA	Vulpes vulpes	M
nFOXCW010	2	167	167	160	168	173	179	99	107	170	174	179	181	189	189	163	165	157	157	153	167	138	140	167	169	126	126	126	138	163	179	53.75	-78.92	NA	Vulpes vulpes	F
nFOXCW011	2	167	167	158	158	173	177	109	111	168	170	179	181	187	189	161	165	151	161	153	153	134	138	167	167	126	126	126	138	183	185	52.77	-78.73	NA	Vulpes vulpes	F
nFOXCW012	2	167	167	156	158	175	181	107	109	170	174	181	181	189	189	155	165	157	159	153	167	136	136	165	169	126	126	134	136	181	185	52.83	-77.28	NA	Vulpes vulpes	M
nFOXCW013	2	159	167	160	164	171	177	99	107	170	170	181	183	187	189	161	165	157	157	153	153	138	140	169	171	126	126	126	134	185	185	50.34	-63.92	NA	Vulpes vulpes	F
nFOXCW014	2	167	167	158	158	173	181	111	111	166	170	179	181	189	189	165	165	157	157	153	153	130	138	165	169	126	126	124	136	181	185	50.24	-60.62	NA	Vulpes vulpes	M
nFOXCW015	2	159	167	160	164	175	175	107	109	166	170	181	183	187	187	161	165	157	157	167	167	136	138	153	171	126	130	126	132	179	185	50.27	-66.5	NA	Vulpes vulpes	F
nFOXCW016	2	159	167	158	158	173	177	101	109	166	168	183	183	187	189	163	165	157	159	153	167	136	136	165	171	126	126	126	132	185	187	52.08	-68.04	NA	Vulpes vulpes	F
nFOXCW017	2	159	167	158	158	175	181	109	111	170	170	181	181	187	189	161	165	157	159	167	167	130	138	169	171	126	128	126	128	179	185	50.33	-63.96	NA	Vulpes vulpes	F
nFOXCW018	2	167	167	160	168	175	175	107	113	168	170	181	183	187	189	165	165	157	157	167	167	136	138	153	169	126	130	126	132	179	185	50.27	-66.5	NA	Vulpes vulpes	F
nFOXCW019	2	159	167	158	158	169	177	99	115	170	170	181	185	187	189	163	165	157	161	165	167	136	140	165	165	126	126	126	126	183	185	50.24	-60.62	NA	Vulpes vulpes	M
nFOXCW020	2	167	167	158	168	177	181	101	109	168	168	181	183	189	189	163	165	157	157	153	167	136	136	153	167	126	128	126	140	185	185	52.79	-67.24	NA	Vulpes vulpes	M
nFOXCW021	2	167	167	158	160	171	177	107	107	170	170	183	185	187	187	163	165	159	159	167	167	138	140	167	169	126	126	130	136	179	185	50.35	-63.91	NA	Vulpes vulpes	M
nFOXCW022	2	159	167	158	158	173	173	107	107	170	170	179	179	189	189	165	165	151	157	153	167	132	136	NA	NA	126	128	124	130	181	185	50.41	-61.78	NA	Vulpes vulpes	F
nFOXCW023	2	167	167	158	168	175	181	109	109	166	170	179	181	189	189	155	155	157	161	153	153	136	138	165	167	126	126	124	124	181	189	50.24	-60.62	NA	Vulpes vulpes	F
nFOXCW024	2	159	167	162	164	173	177	107	107	170	170	179	179	187	187	155	163	161	161	153	153	136	144	165	169	126	128	136	138	163	179	50.05	-66.88	NA	Vulpes vulpes	M
nFOXCW025	2	159	167	156	158	175	177	107	109	170	170	179	179	189	189	161	165	157	157	153	167	136	138	167	171	126	126	138	140	163	189	50.41	-61.78	NA	Vulpes vulpes	F
nFOXCW026	2	167	167	158	168	173	177	105	109	170	170	181	183	187	189	163	165	157	157	167	167	136	138	169	169	126	126	126	136	185	185	50.34	-63.92	NA	Vulpes vulpes	M
nFOXCW027	2	167	167	160	168	171	177	109	111	168	174	179	181	187	187	163	165	157	161	167	167	136	136	153	169	126	128	134	140	185	185	50.33	-63.96	NA	Vulpes vulpes	F
nFOXCW028	2	165	167	160	160	171	177	107	109	164	164	181	181	187	189	155	161	157	157	153	153	136	138	169	169	126	126	126	134	185	185	50.2	-61.57	NA	Vulpes vulpes	M
nFOXCW029	2	167	167	158	160	175	177	105	109	170	170	181	181	187	187	159	163	157	161	153	167	136	136	167	167	126	126	126	130	181	185	50.33	-63.96	NA	Vulpes vulpes	F
nFOXCW030	2	167	167	158	158	177	181	103	105	168	170	181	183	187	189	159	165	159	161	153	167	134	136	167	169	126	126	130	136	163	185	50.35	-63.91	NA	Vulpes vulpes	F
nFOXCW031	2	167	167	158	162	171	179	99	107	170	170	181	181	187	187	NA	NA	NA	NA	167	167	136	138	167	169	126	128	126	136	185	185	50.2	-61.57	NA	Vulpes vulpes	M
nFOXCW032	2	167	167	156	158	173	181	107	117	170	170	183	183	189	189	NA	NA	NA	NA	153	165	136	144	169	169	126	126	126	134	181	181	52.77	-67.23	NA	Vulpes vulpes	M
nFOXCW033	2	159	159	158	164	175	181	109	111	166	170	179	181	187	189	163	165	157	157	153	167	138	140	165	169	126	126	126	126	181	181	50.33	-63.96	NA	Vulpes vulpes	F
nFOXCW034	2	159	167	158	158	173	177	101	109	166	170	183	183	187	189	NA	NA	151	161	153	167	136	136	165	171	126	128	126	132	179	187	52.08	-68.04	NA	Vulpes vulpes	M
nFOXCW035	2	167	167	158	160	177	177	109	111	166	170	179	181	187	189	155	163	157	159	153	167	136	138	169	171	126	126	126	136	179	185	52.21	-78.48	NA	Vulpes vulpes	F
nFOXCW036	2	159	167	158	166	173	177	99	107	162	170	181	183	187	193	NA	NA	157	159	153	167	136	138	165	171	126	126	134	138	179	179	52.21	-78.48	NA	Vulpes vulpes	F
nFOXCW037	2	165	167	160	166	171	173	107	113	170	174	179	183	189	189	161	171	153	157	167	167	134	138	167	169	126	126	126	138	179	181	50.26	-77.04	NA	Vulpes vulpes	F
nFOXCW038	2	167	169	156	156	171	177	107	111	170	170	181	183	187	189	165	167	157	161	153	153	136	138	165	171	126	126	126	134	181	181	52.21	-78.48	NA	Vulpes vulpes	M
nFOXCW039	2	159	167	158	160	175	175	103	113	168	170	183	183	187	189	163	165	157	157	153	167	134	142	169	171	126	138	126	138	181	185	53.07	-78.7	NA	Vulpes vulpes	F
nFOXCW040	2	159	167	158	158	169	173	103	109	168	170	183	185	187	189	161	163	157	161	153	167	138	144	169	171	138	138	124	126	179	183	51.48	-78.72	NA	Vulpes vulpes	M
nFOXCW041	2	159	167	158	162	173	177	107	113	170	170	181	181	189	189	161	165	157	157	153	167	136	136	171	171	126	126	126	138	185	189	51.48	-78.72	NA	Vulpes vulpes	M
nFOXCW042	2	167	167	148	166	171	175	107	109	162	170	179	183	187	189	NA	NA	157	159	153	167	136	138	169	169	126	130	134	136	181	185	51.48	-78.72	NA	Vulpes vulpes	M
nFOXCW043	2	159	159	156	164	175	179	111	117	170	178	181	181	187	189	161	161	157	157	165	167	130	138	169	169	NA	NA	124	126	NA	NA	51.67	-76.36	NA	Vulpes vulpes	F
nFOXCW044	2	159	159	160	166	171	177	101	115	170	170	NA	NA	187	189	161	161	NA	NA	153	167	138	140	169	169	126	128	124	138	NA	NA	52.21	-78.48	NA	Vulpes vulpes	F
nFOXCW045	2	159	167	158	162	175	175	101	111	166	170	183	185	187	187	163	163	NA	NA	153	165	134	138	165	169	138	138	132	138	181	181	53.07	-78.7	NA	Vulpes vulpes	F
nFOXCW046	2	167	167	158	160	175	177	101	109	168	170	179	185	187	189	165	171	157	161	167	167	136	136	169	169	NA	NA	124	136	183	185	51.48	-78.72	NA	Vulpes vulpes	M
nFOXCW047	2	165	167	160	164	177	183	107	109	166	170	179	181	189	189	161	163	157	157	153	165	136	136	165	169	126	126	124	128	185	185	52.21	-78.48	NA	Vulpes vulpes	M
nFOXCW048	2	167	167	158	158	171	173	113	121	166	170	181	181	187	191	NA	NA	157	161	167	167	136	136	165	169	126	126	126	134	185	189	53.13	-78.8	NA	Vulpes vulpes	F
nFOXCW049	2	167	167	158	168	173	181	101	111	158	174	181	183	187	189	165	165	157	157	153	153	130	136	167	171	126	130	126	140	179	185	53.73	-78.57	NA	Vulpes vulpes	F
nFOXCW050	2	159	167	158	158	171	181	103	109	162	166	179	185	187	191	165	167	157	161	153	153	136	136	165	167	126	126	126	136	181	185	53.12	-77.52	NA	Vulpes vulpes	M
nFOXCW051	2	167	167	158	158	173	177	109	109	170	170	183	183	189	189	165	165	157	161	153	167	136	138	165	171	126	128	126	136	185	185	50.2	-61.57	NA	Vulpes vulpes	F
nFOXCW052	2	165	167	158	158	173	177	107	113	158	158	179	179	187	189	155	163	157	161	153	167	136	136	169	169	126	126	136	140	179	185	53.77	-75.88	NA	Vulpes vulpes	M
nFOXCW053	2	167	167	158	160	171	177	99	109	170	170	181	181	187	189	159	161	NA	NA	165	167	138	138	153	167	126	126	126	126	181	185	53.73	-75.95	NA	Vulpes vulpes	F
nFOXCW054	2	NA	NA	158	158	175	177	107	109	168	170	183	185	189	189	155	161	157	157	167	167	134	140	NA	NA	126	126	126	126	179	181	51.47	-78.76	NA	Vulpes vulpes	M
nFOXCW055	2	159	167	158	158	171	177	101	109	170	170	183	183	187	189	NA	NA	159	161	153	167	138	140	165	167	126	126	124	126	185	185	51.71	-78.87	NA	Vulpes vulpes	M
nFOXCW056	2	167	167	156	158	169	175	101	109	168	168	177	185	187	193	155	161	159	159	153	167	136	136	167	169	126	126	134	136	179	185	53.15	-78.93	NA	Vulpes vulpes	M
nFOXCW057	2	165	167	156	160	171	175	107	109	164	164	181	183	187	187	165	165	157	157	153	167	134	136	167	169	126	126	124	126	185	185	50.23	-60.72	NA	Vulpes vulpes	M
nFOXCW058	2	165	167	158	158	171	173	111	111	166	170	179	181	187	189	165	167	157	157	153	153	130	138	165	169	126	128	124	124	183	185	50.24	-60.62	NA	Vulpes vulpes	M
nFOXCW059	2	159	167	158	160	177	177	107	109	170	170	181	181	189	189	NA	NA	157	157	153	167	136	138	165	169	126	128	124	130	185	189	50.2	-61.57	NA	Vulpes vulpes	F
nFOXCW060	2	167	167	158	166	181	183	105	107	170	170	179	179	189	189	163	165	157	159	153	167	136	136	165	171	126	126	124	126	163	185	50.33	-63.96	NA	Vulpes vulpes	F
nFOXCW061	2	159	165	160	160	175	177	107	113	170	170	181	185	187	189	161	171	157	159	153	153	136	140	169	171	126	126	136	138	179	183	51.48	-78.72	NA	Vulpes vulpes	M
nFOXCW062	2	165	167	156	160	171	173	107	109	166	174	179	183	189	189	161	171	151	157	153	167	138	138	167	169	126	126	126	138	179	181	51.67	-76.36	NA	Vulpes vulpes	M
nFOXCW063	2	159	167	158	162	175	177	103	113	170	170	181	185	187	187	161	165	157	159	153	165	136	144	167	169	126	126	126	126	185	185	51.71	-78.87	NA	Vulpes vulpes	M
nFOXCW064	2	167	167	158	164	171	181	107	107	168	170	179	179	187	189	167	167	151	157	153	153	132	134	165	167	126	128	132	134	179	185	50.22	-60.72	NA	Vulpes vulpes	F
nFOXCW065	2	165	167	158	162	173	183	109	111	NA	NA	183	185	187	189	165	165	157	161	153	153	138	140	169	169	NA	NA	130	134	179	185	52.21	-78.48	NA	Vulpes vulpes	M
nFOXCW066	2	167	167	162	168	175	177	109	109	NA	NA	179	183	187	189	163	165	157	157	153	153	134	138	167	169	126	128	126	140	185	185	53.07	-78.7	NA	Vulpes vulpes	F
nFOXCW067	2	159	167	158	158	173	183	103	109	166	166	179	187	187	189	155	165	159	159	153	165	130	134	167	167	126	126	126	126	NA	NA	51.51	-78.77	NA	Vulpes vulpes	M
nFOXCW068	2	167	167	156	158	171	177	103	109	NA	NA	181	183	187	189	165	165	151	157	153	153	136	136	169	171	126	126	126	130	185	185	52.21	-78.48	NA	Vulpes vulpes	F
nFOXCW069	2	159	167	158	162	173	183	109	109	168	168	179	185	187	189	159	165	159	159	165	165	136	138	167	169	126	126	126	126	181	185	51.48	-78.72	NA	Vulpes vulpes	M
nFOXCW070	2	167	167	158	168	175	177	103	107	168	170	181	181	187	187	161	161	157	159	153	153	138	138	165	171	126	126	126	126	163	185	51.48	-78.72	NA	Vulpes vulpes	M
nFOXCW071	2	159	167	158	158	169	173	103	107	166	170	181	185	187	189	161	165	151	157	153	167	132	136	165	169	126	126	126	130	185	185	51.48	-78.72	NA	Vulpes vulpes	M
nFOXCW072	2	167	167	158	164	177	177	107	117	170	170	181	181	189	189	161	165	157	161	153	165	NA	NA	165	171	126	126	126	126	179	181	51.48	-78.72	NA	Vulpes vulpes	M
nFOXCW073	2	167	167	158	168	177	181	109	113	170	170	181	183	187	189	165	165	157	159	153	167	136	136	167	171	126	126	124	130	185	191	52.79	-67.24	NA	Vulpes vulpes	M
nFOXCW074	2	167	167	158	162	171	175	107	109	168	170	181	183	187	189	155	155	151	151	153	153	138	138	153	169	126	128	124	126	179	185	51.48	-78.72	NA	Vulpes vulpes	M
nFOXCW075	2	159	167	158	168	173	173	109	109	168	170	179	181	189	189	161	161	157	157	167	167	136	138	153	169	126	126	134	138	185	185	52.21	-78.48	NA	Vulpes vulpes	M
nFOXCW076	2	167	167	158	162	171	175	101	107	170	172	179	181	189	189	163	163	157	159	153	167	136	136	165	167	126	126	138	140	183	185	52.85	-78.82	NA	Vulpes vulpes	M
nFOXCW077	2	159	167	160	168	175	181	105	115	168	170	181	181	189	193	155	167	157	159	167	167	136	138	169	169	126	126	124	138	185	185	51.42	-78.8	NA	Vulpes vulpes	M
nFOXCW078	2	159	167	158	158	169	177	107	113	166	170	181	185	187	187	161	161	157	157	153	153	136	144	165	169	126	126	134	134	185	185	51.47	-78.76	NA	Vulpes vulpes	M
nFOXCW079	2	159	167	166	168	171	177	101	109	170	174	179	181	189	189	155	155	157	161	153	167	136	136	169	169	126	126	126	126	185	187	50.34	-63.92	NA	Vulpes vulpes	F
nFOXCW080	2	167	167	160	164	173	175	107	109	166	170	179	183	189	189	161	167	157	157	153	165	136	138	167	169	126	126	130	136	185	185	51.47	-78.76	NA	Vulpes vulpes	M
nFOXCW081	2	167	167	158	160	175	177	107	109	168	170	181	185	189	189	159	161	159	159	153	153	136	136	153	169	126	126	126	134	179	179	52.08	-68.04	NA	Vulpes vulpes	F
nFOXCW082	2	159	159	158	158	175	175	105	109	170	170	181	181	189	189	155	161	157	157	153	167	136	136	169	169	126	126	128	134	179	181	51.68	-78.73	NA	Vulpes vulpes	M
nFOXCW083	2	167	167	158	168	171	173	109	111	166	170	181	185	189	189	165	167	157	157	153	167	130	136	165	169	126	126	124	136	181	185	50.24	-60.62	NA	Vulpes vulpes	M
nFOXCW084	2	159	167	158	160	175	175	109	113	170	170	185	185	187	189	161	165	157	159	153	153	134	138	153	169	126	128	124	126	185	185	53.75	-78.92	NA	Vulpes vulpes	F
nFOXCW085	2	159	159	158	162	171	183	107	117	170	174	181	185	187	189	161	171	157	157	153	167	138	138	153	165	126	128	126	126	185	185	51.48	-78.72	NA	Vulpes vulpes	M
nFOXCW086	2	159	167	158	158	173	181	109	109	170	170	181	185	187	187	163	165	151	153	167	167	136	138	167	169	126	126	126	126	179	189	50.25	-60.61	NA	Vulpes vulpes	F
nFOXCW087	2	159	167	158	168	175	177	107	111	166	168	181	183	187	189	155	165	157	157	153	167	134	136	167	169	126	126	126	130	181	189	50.41	-61.78	NA	Vulpes vulpes	F
nFOXCW088	2	159	167	158	168	175	177	99	109	168	168	181	181	189	189	163	163	157	161	153	153	136	136	169	169	126	126	126	138	179	185	52.77	-78.73	NA	Vulpes vulpes	F
nFOXCW089	2	165	167	168	168	171	177	109	111	164	170	179	181	187	189	161	165	157	157	165	167	138	138	167	167	126	126	124	126	179	185	50.22	-60.72	NA	Vulpes vulpes	M
nFOXCW090	2	159	159	158	158	173	177	99	111	168	168	181	183	189	189	155	161	151	157	NA	NA	NA	NA	169	169	126	126	130	134	181	185	52.83	-77.28	NA	Vulpes vulpes	M
nFOXCW091	2	167	167	158	162	171	173	107	107	170	170	179	185	189	189	155	161	151	157	153	153	136	138	169	169	126	128	126	126	179	185	52.21	-78.48	NA	Vulpes vulpes	M
